# Supplementary material for: 3-Chloro-6-(3,5-dimethyl-1H-pyrazol-1-yl)pyridazine
Source: Acta Crystallogr Sect E Struct Rep Online. 2010 Sep 4;66(Pt 10):o2493. doi: 10.1107/S1600536810034756 (PMC2983344; doi:10.1107/S1600536810034756)
Supplement: Supplementary file 1 [file e-66-o2493-sup1.cif]

##############################################################################
###                                                                        ###
###        Electronic paper (Acta Crystallographica Section E)             ###
###                                                                        ###
##############################################################################
#                                                                            #
# This CIF contains the data in a paper accepted for publication in Acta     #
# Crystallographica Section E. It conforms to the requirements of Notes      #
# for Authors for Section E, and has been peer reviewed under the auspices   #
# of the IUCr Commission on Journals.                                        #
#                                                                            #
# Full details of the Crystallographic Information File format               #
# are given in the paper "The Crystallographic Information File (CIF):       #
# a New Standard Archive File for Crystallography" by S. R. Hall, F. H.      #
# Allen and I. D. Brown [Acta Cryst. (1991), A47, 655-685].                  #
#                                                                            #
# The current version of the core CIF dictionary is obtainable from          #
# ftp://ftp.iucr.org/pub/cif_core.dic. The current version number is 2.4.    #
#                                                                            #
# Software is freely available for graphical display of the structure(s) in  #
# this CIF.  For information consult the CIF home page http://www.iucr.org/  #
# cif/home.html                                                              #
#                                                                            #
# This file may be used for bona fide research purposes within the           #
# scientific community so long as proper attribution is given to the journal # 
# article from which it was obtained.                                        #
#                                                                            #
##############################################################################
                                             
data_global
_audit_creation_method     ?
_journal_date_recd_electronic     2010-08-26
_journal_date_accepted     2010-08-28
_journal_name_full     'Acta Crystallographica, Section E'
_journal_year     2010
_journal_volume     66
_journal_issue     10
_journal_page_first     o2493
_journal_page_last     o2493
_journal_paper_category     QO
_journal_coeditor_code     HB5625
_publ_contact_author
;
Muhammad Nawaz Tahir
University of Sargodha
Department of Physics
Sargodha
Pakistan
;
_publ_contact_author_email     'dmntahir_uos@yahoo.com'
_publ_contact_author_fax     '0092 48 32 22 121'
_publ_contact_author_phone     '0092 48 92 30 914'
_publ_section_title
;
3-Chloro-6-(3,5-dimethyl-1<i>H</i>-pyrazol-1-yl)pyridazine
;
loop_
    _publ_author_name
    _publ_author_address
    'Ather, Abdul Qayyum'
;
Department of Chemistry
Islamia University
Bahawalpur
Pakistan
Applied Chemistry Research Center
PCSIR Laboratories complex
Lahore 54600
Pakistan
;
    'Tahir, M. Nawaz'
;
Department of Physics
University of Sargodha
Sargodha
Pakistan
;
    'Misbahul Ain Khan'
;
Department of Chemistry
Islamia University
Bahawalpur
Pakistan
;
    'Athar, Muhammad Makshoof'
;
Institute of Chemistry
University of the Punjab
Lahore
Pakistan
;
    'Eliana Aparecida Silicz Bueno'
;
Instituto de Quimica
Universidade Estadual de Londrina
Londrina, Pr.
Brazil
;
data_I
_audit_creation_method     SHELXL-97
_chemical_name_systematic
;
3-Chloro-6-(3,5-dimethyl-1<i>H</i>-pyrazol-1-yl)pyridazine
;
_chemical_name_common     ?
_chemical_formula_moiety     'C9 H9 Cl N4'
_chemical_formula_sum     'C9 H9 Cl N4'
_chemical_formula_iupac     'C9 H9 Cl N4'
_chemical_formula_weight     208.65
_symmetry_cell_setting     monoclinic
_symmetry_space_group_name_H-M     'P 21/c'
_symmetry_space_group_name_Hall     '-P 2ybc'
loop_
    _symmetry_equiv_pos_site_id
    _symmetry_equiv_pos_as_xyz
    1 x,y,z
    2 -x,1/2+y,1/2-z
    3 -x,-y,-z
    4 x,1/2-y,1/2+z
_cell_length_a     11.2773(3)
_cell_length_b     8.4181(2)
_cell_length_c     11.3501(3)
_cell_angle_alpha     90
_cell_angle_beta     116.5290(10)
_cell_angle_gamma     90
_cell_volume     964.05(4)
_cell_formula_units_Z     4
_cell_measurement_reflns_used     1514
_cell_measurement_theta_min     3.14
_cell_measurement_theta_max     25.25
_cell_measurement_temperature     296(2)
_exptl_crystal_description     prism
_exptl_crystal_colour     colourless
_exptl_crystal_size_max     0.32
_exptl_crystal_size_mid     0.24
_exptl_crystal_size_min     0.20
_exptl_crystal_density_diffrn     1.438
_exptl_crystal_density_meas     ?
_exptl_crystal_density_method     'not measured'
_exptl_crystal_F_000     432
_exptl_absorpt_coefficient_mu     0.359
_exptl_absorpt_correction_type     multi-scan
_exptl_absorpt_process_details     '(SADABS; Bruker, 2005)'
_exptl_absorpt_correction_T_min     0.903
_exptl_absorpt_correction_T_max     0.932
_exptl_special_details
;
;
_diffrn_ambient_temperature     296(2)
_diffrn_radiation_type     MoK\a
_diffrn_radiation_wavelength     0.71073
_diffrn_radiation_source     'fine-focus sealed tube'
_diffrn_radiation_monochromator     graphite
_diffrn_measurement_device_type     'Bruker Kappa APEXII CCD'
_diffrn_measurement_method     \w
_diffrn_detector_area_resol_mean     8.10
_diffrn_reflns_number     6922
_diffrn_reflns_av_R_equivalents     0.0221
_diffrn_reflns_av_sigmaI/netI     0.0181
_diffrn_reflns_theta_min     3.14
_diffrn_reflns_theta_max     25.25
_diffrn_reflns_theta_full     25.25
_diffrn_measured_fraction_theta_max     0.990
_diffrn_measured_fraction_theta_full     0.990
_diffrn_reflns_limit_h_min     -13
_diffrn_reflns_limit_h_max     13
_diffrn_reflns_limit_k_min     -10
_diffrn_reflns_limit_k_max     10
_diffrn_reflns_limit_l_min     -13
_diffrn_reflns_limit_l_max     13
_diffrn_standards_number     0
_diffrn_standards_interval_count     ?
_diffrn_standards_interval_time     ?
_diffrn_standards_decay_%     ?
_refine_special_details
;
Refinement of <i>F</i>^2^ against ALL reflections. The weighted <i>R</i>-factor
<i>wR</i> and goodness of fit <i>S</i> are based on <i>F</i>^2^, conventional
<i>R</i>-factors <i>R</i> are based on <i>F</i>, with <i>F</i> set to zero for
negative <i>F</i>^2^. The threshold expression of <i>F</i>^2^ >
\s(<i>F</i>^2^) is used only for calculating <i>R</i>-factors(gt) <i>etc</i>.
and is not relevant to the choice of reflections for refinement.
<i>R</i>-factors based on <i>F</i>^2^ are statistically about twice as large
as those based on <i>F</i>, and <i>R</i>- factors based on ALL data will be
even larger.
;
_reflns_number_total     1727
_reflns_number_gt     1514
_reflns_threshold_expression     I>2\s(I)
_refine_ls_structure_factor_coef     Fsqd
_refine_ls_matrix_type     full
_refine_ls_R_factor_all     0.0369
_refine_ls_R_factor_gt     0.0313
_refine_ls_wR_factor_gt     0.0833
_refine_ls_wR_factor_ref     0.0896
_refine_ls_goodness_of_fit_ref     1.037
_refine_ls_restrained_S_all     1.037
_refine_ls_number_reflns     1727
_refine_ls_number_parameters     129
_refine_ls_number_restraints     0
_refine_ls_hydrogen_treatment     constr
_refine_ls_weighting_scheme     calc
_refine_ls_weighting_details
         'calc w=1/[\s^2^(Fo^2^)+(0.0405P)^2^+0.3389P] where P=(Fo^2^+2Fc^2^)/3'
_atom_sites_solution_hydrogens     geom
_atom_sites_solution_primary     direct
_atom_sites_solution_secondary     difmap
_refine_ls_shift/su_max     0.000
_refine_ls_shift/su_mean     0.000
_refine_diff_density_max     0.162
_refine_diff_density_min     -0.193
loop_
    _atom_type_symbol
    _atom_type_description
    _atom_type_scat_dispersion_real
    _atom_type_scat_dispersion_imag
    _atom_type_scat_source
    'C' 'C' 0.0033 0.0016
                         'International Tables Vol C Tables 4.2.6.8 and 6.1.1.4'
    'H' 'H' 0.0000 0.0000
                         'International Tables Vol C Tables 4.2.6.8 and 6.1.1.4'
    'Cl' 'Cl' 0.1484 0.1585
                         'International Tables Vol C Tables 4.2.6.8 and 6.1.1.4'
    'N' 'N' 0.0061 0.0033
                         'International Tables Vol C Tables 4.2.6.8 and 6.1.1.4'
_computing_data_collection     'APEX2 (Bruker, 2009)'
_computing_cell_refinement     'SAINT (Bruker, 2009)'
_computing_data_reduction     'SAINT (Bruker, 2009)'
_computing_structure_solution     'SHELXS97 (Sheldrick, 2008)'
_computing_structure_refinement     'SHELXL97 (Sheldrick, 2008)'
_computing_molecular_graphics
                              'ORTEP-3 (Farrugia, 1997) and PLATON (Spek, 2009)'
_computing_publication_material
;
WinGX (Farrugia, 1999) and PLATON (Spek, 2009)
;
loop_
    _atom_site_type_symbol
    _atom_site_label
    _atom_site_fract_x
    _atom_site_fract_y
    _atom_site_fract_z
    _atom_site_U_iso_or_equiv
    _atom_site_thermal_displace_type
    _atom_site_calc_flag
    _atom_site_refinement_flags
    _atom_site_occupancy
    Cl Cl1 0.76089(4) 0.97122(6) 0.60328(4) 0.0581(2) Uani . . 1.000
    N N1 0.56592(14) 0.81330(18) 0.60486(13) 0.0495(5) Uani . . 1.000
    N N2 0.45739(14) 0.71964(18) 0.55421(13) 0.0487(5) Uani . . 1.000
    N N3 0.29683(12) 0.57550(16) 0.38434(12) 0.0419(4) Uani . . 1.000
    N N4 0.25369(14) 0.50746(16) 0.26163(13) 0.0465(4) Uani . . 1.000
    C C1 0.62272(15) 0.84978(19) 0.53015(15) 0.0427(5) Uani . . 1.000
    C C2 0.58063(16) 0.7982(2) 0.40156(16) 0.0480(5) Uani . . 1.000
    C C3 0.47217(16) 0.7034(2) 0.35066(15) 0.0460(5) Uani . . 1.000
    C C4 0.41180(14) 0.66847(18) 0.43182(14) 0.0389(5) Uani . . 1.000
    C C5 0.21463(16) 0.5362(2) 0.44074(16) 0.0449(5) Uani . . 1.000
    C C6 0.11915(17) 0.4428(2) 0.35130(17) 0.0510(6) Uani . . 1.000
    C C7 0.14674(16) 0.4269(2) 0.24272(16) 0.0464(5) Uani . . 1.000
    C C8 0.07365(19) 0.3310(3) 0.12074(19) 0.0620(7) Uani . . 1.000
    C C9 0.23144(19) 0.5897(3) 0.57258(17) 0.0589(6) Uani . . 1.000
    H H2 0.62480 0.82738 0.35258 0.0576 Uiso . . 1.000
    H H3 0.43929 0.66322 0.26555 0.0551 Uiso . . 1.000
    H H6 0.04831 0.39741 0.36007 0.0612 Uiso . . 1.000
    H H8A 0.11672 0.34089 0.06480 0.0930 Uiso . . 1.000
    H H8B -0.01582 0.36889 0.07498 0.0930 Uiso . . 1.000
    H H8C 0.07304 0.22143 0.14400 0.0930 Uiso . . 1.000
    H H9A 0.15789 0.55308 0.58622 0.0883 Uiso . . 1.000
    H H9B 0.23501 0.70358 0.57665 0.0883 Uiso . . 1.000
    H H9C 0.31225 0.54673 0.63974 0.0883 Uiso . . 1.000
loop_
    _atom_site_aniso_label
    _atom_site_aniso_U_11
    _atom_site_aniso_U_22
    _atom_site_aniso_U_33
    _atom_site_aniso_U_12
    _atom_site_aniso_U_13
    _atom_site_aniso_U_23
    Cl1 0.0593(3) 0.0588(3) 0.0592(3) -0.0085(2) 0.0291(2) -0.0040(2)
    N1 0.0543(8) 0.0585(9) 0.0412(7) -0.0008(7) 0.0264(6) -0.0005(6)
    N2 0.0513(8) 0.0624(9) 0.0396(7) -0.0016(7) 0.0268(6) 0.0009(6)
    N3 0.0427(7) 0.0509(8) 0.0372(7) 0.0059(6) 0.0223(6) 0.0047(6)
    N4 0.0480(8) 0.0545(8) 0.0410(7) 0.0031(6) 0.0234(6) -0.0009(6)
    C1 0.0446(8) 0.0435(8) 0.0429(9) 0.0066(7) 0.0222(7) 0.0050(7)
    C2 0.0487(9) 0.0617(10) 0.0422(9) 0.0029(8) 0.0280(7) 0.0064(7)
    C3 0.0471(9) 0.0607(10) 0.0356(8) 0.0041(7) 0.0234(7) 0.0025(7)
    C4 0.0408(8) 0.0433(8) 0.0369(8) 0.0105(6) 0.0213(6) 0.0084(6)
    C5 0.0443(9) 0.0525(9) 0.0456(9) 0.0093(7) 0.0269(7) 0.0098(7)
    C6 0.0443(9) 0.0581(10) 0.0564(10) 0.0033(8) 0.0277(8) 0.0084(8)
    C7 0.0438(9) 0.0474(9) 0.0484(9) 0.0069(7) 0.0209(7) 0.0053(7)
    C8 0.0608(11) 0.0638(12) 0.0592(11) -0.0047(9) 0.0249(9) -0.0061(9)
    C9 0.0569(10) 0.0818(13) 0.0511(10) -0.0020(10) 0.0360(9) 0.0010(9)
_geom_special_details
;
Bond distances, angles <i>etc</i>. have been calculated using the rounded
fractional coordinates. All su's are estimated from the variances of the
(full) variance-covariance matrix. The cell e.s.d.'s are taken into account in
the estimation of distances, angles and torsion angles
;
loop_
    _geom_bond_atom_site_label_1
    _geom_bond_atom_site_label_2
    _geom_bond_site_symmetry_1
    _geom_bond_site_symmetry_2
    _geom_bond_distance
    _geom_bond_publ_flag
    Cl1 C1 . . 1.7340(18) no
    N1 N2 . . 1.350(2) no
    N1 C1 . . 1.307(2) no
    N2 C4 . . 1.320(2) no
    N3 N4 . . 1.3781(18) no
    N3 C4 . . 1.400(2) no
    N3 C5 . . 1.382(2) no
    N4 C7 . . 1.315(2) no
    C1 C2 . . 1.388(2) no
    C2 C3 . . 1.355(3) no
    C3 C4 . . 1.400(2) no
    C5 C6 . . 1.353(2) no
    C5 C9 . . 1.492(3) no
    C6 C7 . . 1.406(3) no
    C7 C8 . . 1.493(3) no
    C2 H2 . . 0.9300 no
    C3 H3 . . 0.9300 no
    C6 H6 . . 0.9300 no
    C8 H8A . . 0.9600 no
    C8 H8B . . 0.9600 no
    C8 H8C . . 0.9600 no
    C9 H9A . . 0.9600 no
    C9 H9B . . 0.9600 no
    C9 H9C . . 0.9600 no
loop_
    _geom_angle_atom_site_label_1
    _geom_angle_atom_site_label_2
    _geom_angle_atom_site_label_3
    _geom_angle_site_symmetry_1
    _geom_angle_site_symmetry_2
    _geom_angle_site_symmetry_3
    _geom_angle
    _geom_angle_publ_flag
    N2 N1 C1 . . . 118.35(14) no
    N1 N2 C4 . . . 119.46(15) no
    N4 N3 C4 . . . 118.01(14) no
    N4 N3 C5 . . . 111.21(14) no
    C4 N3 C5 . . . 130.79(13) no
    N3 N4 C7 . . . 105.27(14) no
    Cl1 C1 N1 . . . 115.08(12) no
    Cl1 C1 C2 . . . 120.01(14) no
    N1 C1 C2 . . . 124.91(16) no
    C1 C2 C3 . . . 116.90(17) no
    C2 C3 C4 . . . 117.07(15) no
    N2 C4 N3 . . . 116.49(15) no
    N2 C4 C3 . . . 123.29(16) no
    N3 C4 C3 . . . 120.22(13) no
    N3 C5 C6 . . . 105.38(15) no
    N3 C5 C9 . . . 125.57(16) no
    C6 C5 C9 . . . 129.05(19) no
    C5 C6 C7 . . . 107.42(17) no
    N4 C7 C6 . . . 110.72(15) no
    N4 C7 C8 . . . 121.10(17) no
    C6 C7 C8 . . . 128.16(18) no
    C1 C2 H2 . . . 122.00 no
    C3 C2 H2 . . . 122.00 no
    C2 C3 H3 . . . 121.00 no
    C4 C3 H3 . . . 121.00 no
    C5 C6 H6 . . . 126.00 no
    C7 C6 H6 . . . 126.00 no
    C7 C8 H8A . . . 109.00 no
    C7 C8 H8B . . . 109.00 no
    C7 C8 H8C . . . 109.00 no
    H8A C8 H8B . . . 109.00 no
    H8A C8 H8C . . . 109.00 no
    H8B C8 H8C . . . 109.00 no
    C5 C9 H9A . . . 109.00 no
    C5 C9 H9B . . . 109.00 no
    C5 C9 H9C . . . 109.00 no
    H9A C9 H9B . . . 109.00 no
    H9A C9 H9C . . . 109.00 no
    H9B C9 H9C . . . 109.00 no
loop_
    _geom_torsion_atom_site_label_1
    _geom_torsion_atom_site_label_2
    _geom_torsion_atom_site_label_3
    _geom_torsion_atom_site_label_4
    _geom_torsion_site_symmetry_1
    _geom_torsion_site_symmetry_2
    _geom_torsion_site_symmetry_3
    _geom_torsion_site_symmetry_4
    _geom_torsion
    _geom_torsion_publ_flag
    C1 N1 N2 C4 . . . . -0.2(2) no
    N2 N1 C1 Cl1 . . . . 179.72(12) no
    N2 N1 C1 C2 . . . . -0.6(3) no
    N1 N2 C4 N3 . . . . -178.28(14) no
    N1 N2 C4 C3 . . . . 1.5(3) no
    C4 N3 N4 C7 . . . . 179.37(14) no
    C5 N3 N4 C7 . . . . -0.21(18) no
    N4 N3 C4 N2 . . . . -173.89(14) no
    N4 N3 C4 C3 . . . . 6.4(2) no
    C5 N3 C4 N2 . . . . 5.6(3) no
    C5 N3 C4 C3 . . . . -174.15(16) no
    N4 N3 C5 C6 . . . . -0.15(19) no
    N4 N3 C5 C9 . . . . -179.73(17) no
    C4 N3 C5 C6 . . . . -179.65(16) no
    C4 N3 C5 C9 . . . . 0.8(3) no
    N3 N4 C7 C6 . . . . 0.49(19) no
    N3 N4 C7 C8 . . . . -177.82(16) no
    Cl1 C1 C2 C3 . . . . 179.88(13) no
    N1 C1 C2 C3 . . . . 0.2(3) no
    C1 C2 C3 C4 . . . . 0.9(2) no
    C2 C3 C4 N2 . . . . -1.8(3) no
    C2 C3 C4 N3 . . . . 177.92(15) no
    N3 C5 C6 C7 . . . . 0.43(19) no
    C9 C5 C6 C7 . . . . 179.98(19) no
    C5 C6 C7 N4 . . . . -0.6(2) no
    C5 C6 C7 C8 . . . . 177.56(19) no
