# Supplementary material for: 3-Chloro-6-(3,5-dimethyl-1H-pyrazol-1-yl)pyridazine
Source: Acta Crystallogr Sect E Struct Rep Online. 2010 Sep 4;66(Pt 10):o2493. doi: 10.1107/S1600536810034756 (PMC2983344; doi:10.1107/S1600536810034756)
Supplement: Supplementary file 2 [file e-66-o2493-Isup2.hkl]

#
# h,k,l, Fc-squared, Fo-squared, sigma(Fo-squared) and status flag
#
data_I
_shelx_title ' AQA10_0m in P2(1)/c'
_shelx_refln_list_code          4
_shelx_F_calc_maximum       61.58
_exptl_crystal_F_000       432.00
_reflns_d_resolution_high  0.8331
 
loop_
 _symmetry_equiv_pos_as_xyz
 'x, y, z'
 '-x, y+1/2, -z+1/2'
 '-x, -y, -z'
 'x, -y-1/2, z-1/2'
 
_cell_length_a    11.2773
_cell_length_b     8.4181
_cell_length_c    11.3501
_cell_angle_alpha  90.000
_cell_angle_beta  116.529
_cell_angle_gamma  90.000
 
_shelx_F_squared_multiplier     1.000
 
loop_
 _refln_index_h
 _refln_index_k
 _refln_index_l
 _refln_F_squared_calc
 _refln_F_squared_meas
 _refln_F_squared_sigma
 _refln_observed_status
   4   0   0     1778.60     1716.10     19.43 o
   5   0   0      292.05      319.07      5.10 o
   7   0   0       26.00       37.54      1.40 o
   8   0   0      170.78      165.80      3.90 o
   9   0   0      167.62      169.88      4.12 o
  10   0   0       87.11       74.86      2.46 o
  11   0   0       83.29       86.80      2.86 o
  12   0   0        0.64        0.58      0.81 o
   1   1   0      222.65      232.85      2.00 o
   2   1   0      453.99      456.26      4.16 o
   3   1   0     1589.31     1546.31     14.76 o
   4   1   0      137.68      143.74      1.73 o
   5   1   0      201.35      244.03      2.83 o
   6   1   0      218.66      229.67      3.02 o
   7   1   0      280.96      282.17      3.70 o
   8   1   0       49.45       49.33      1.25 o
   9   1   0       10.12        9.39      0.69 o
  10   1   0       10.30        8.54      0.74 o
  11   1   0       39.57       38.36      1.32 o
  12   1   0        5.71        4.74      0.72 o
   0   2   0     1678.53     1606.34     28.88 o
   3   2   0        2.55        2.26      0.13 o
   4   2   0     1985.59     2018.41     41.50 o
   5   2   0        3.65       14.21      0.48 o
   6   2   0      164.55      154.53      2.17 o
   7   2   0      110.95      120.51      1.86 o
   8   2   0      685.02      666.54      9.04 o
   9   2   0       32.43       34.45      1.09 o
  10   2   0       32.38       31.94      1.22 o
  11   2   0       60.61       64.80      1.72 o
   1   3   0        2.55        2.91      0.15 o
   2   3   0      638.89      637.81      5.76 o
   3   3   0      356.17      434.71      5.10 o
   4   3   0      234.71      232.70      2.85 o
   5   3   0        7.68        6.87      0.42 o
   6   3   0       48.51       48.42      0.85 o
   7   3   0        5.73        4.84      0.50 o
   8   3   0       61.03       59.65      1.36 o
   9   3   0      273.02      246.49      5.29 o
  10   3   0        1.29        0.23      0.60 o
  11   3   0        1.28        0.13      0.67 o
   0   4   0      844.55      864.55     12.71 o
   1   4   0       49.46       47.17      0.88 o
   2   4   0      704.03      713.47      9.59 o
   3   4   0      421.80      383.91      4.53 o
   4   4   0     1427.70     1397.89     17.75 o
   5   4   0        0.68        1.12      0.34 o
   6   4   0      215.62      198.91      2.39 o
   7   4   0        6.07        4.02      0.37 o
   8   4   0       52.14       57.75      1.77 o
   9   4   0       63.11       62.87      1.90 o
  10   4   0       60.22       59.01      1.86 o
  11   4   0        0.09       -0.10      0.68 o
   1   5   0       19.74       15.95      0.48 o
   2   5   0      273.43      292.22      6.40 o
   3   5   0       78.33       73.02      0.94 o
   4   5   0       79.69       76.79      1.29 o
   5   5   0        0.05        0.69      0.33 o
   6   5   0        0.58        1.10      0.30 o
   7   5   0      119.24      109.63      3.43 o
   8   5   0        3.31        2.67      0.72 o
   9   5   0       27.22       30.24      1.33 o
  10   5   0       70.08       74.44      2.48 o
   0   6   0      325.95      300.26      4.73 o
   1   6   0      132.15      144.87      2.74 o
   2   6   0        1.77        3.39      0.39 o
   3   6   0       18.57       19.69      0.45 o
   4   6   0       20.20       21.93      0.71 o
   5   6   0      160.01      154.80      2.40 o
   6   6   0      318.59      322.56      5.35 o
   7   6   0       21.04       20.13      0.99 o
   8   6   0        9.09        7.90      0.76 o
   9   6   0        3.25        3.05      0.67 o
   1   7   0      217.53      203.28      3.64 o
   2   7   0        4.08        3.02      0.40 o
   3   7   0       18.30       17.47      0.58 o
   4   7   0        0.48        0.27      0.35 o
   5   7   0       80.16       83.13      2.14 o
   6   7   0        1.67        1.69      0.50 o
   7   7   0       40.90       43.51      1.70 o
   8   7   0       10.78       11.76      1.22 o
   0   8   0      168.85      176.82      3.95 o
   1   8   0        7.51        6.94      0.46 o
   2   8   0       36.49       35.21      1.28 o
   3   8   0       32.36       34.30      1.32 o
   4   8   0       34.18       29.97      1.35 o
   5   8   0        0.38       -0.49      0.40 o
   6   8   0        0.71        0.92      0.52 o
   7   8   0       27.07       23.96      1.22 o
   1   9   0       42.34       45.51      2.01 o
   2   9   0        8.45        8.75      0.80 o
   3   9   0       68.44       74.92      2.06 o
   4   9   0        5.97        5.15      0.93 o
   5   9   0       23.06       23.67      1.56 o
   0  10   0        1.13       -0.22      1.15 o
   1  10   0        8.77        9.24      0.86 o
 -12   1   1       46.67       52.18      1.58 o
 -11   1   1       20.36       14.93      0.98 o
 -10   1   1      196.69      201.27      3.38 o
  -9   1   1       11.27        9.22      0.67 o
  -8   1   1      522.89      514.17      7.10 o
  -7   1   1       18.76       23.55      0.78 o
  -6   1   1     1560.60     1582.79     20.22 o
  -5   1   1        2.47        2.12      0.24 o
  -4   1   1      391.27      395.11      3.49 o
  -3   1   1     1464.90     1485.40     15.30 o
  -2   1   1      649.30      661.56      5.60 o
  -1   1   1      687.23      687.40      6.58 o
   0   1   1       18.87       17.25      0.24 o
   1   1   1      958.90     1002.78     12.66 o
   2   1   1      286.55      296.83      2.77 o
   3   1   1      223.70      191.05      2.60 o
   4   1   1       15.06       22.74      0.55 o
   5   1   1      591.93      567.88      6.77 o
   6   1   1       11.53       13.08      0.67 o
   7   1   1      102.90       95.20      1.49 o
   8   1   1        0.02        0.41      0.36 o
   9   1   1        2.68        1.15      0.48 o
  10   1   1       38.64       32.68      1.47 o
  11   1   1        4.75        6.87      0.74 o
 -12   2   1       28.36       32.07      1.53 o
 -11   2   1        0.05       -0.32      0.51 o
 -10   2   1       23.64       21.89      0.95 o
  -9   2   1        2.42        3.28      0.49 o
  -8   2   1       33.98       32.55      0.99 o
  -7   2   1       67.44       63.32      1.31 o
  -6   2   1        1.55        1.19      0.27 o
  -5   2   1     1263.58     1403.44     15.98 o
  -4   2   1        2.60        2.17      0.15 o
  -3   2   1      583.80      626.35      5.36 o
  -1   2   1     1351.62     1302.06     16.59 o
   0   2   1        0.43        1.34      0.10 o
   2   2   1      860.75      842.55     10.95 o
   3   2   1        0.01        1.69      0.20 o
   4   2   1     1686.39     1783.57     25.44 o
   5   2   1      376.41      406.28      5.99 o
   6   2   1      102.01      101.39      1.61 o
   7   2   1       41.00       44.14      1.01 o
   8   2   1        0.25       -0.11      0.36 o
   9   2   1        7.15        7.34      0.60 o
  10   2   1        0.27       -0.57      0.44 o
  11   2   1        0.88        0.82      0.71 o
 -11   3   1        4.69        4.81      0.81 o
 -10   3   1       46.20       51.92      1.40 o
  -9   3   1       20.15       26.82      0.96 o
  -8   3   1      174.92      179.44      2.88 o
  -7   3   1        1.32        0.62      0.33 o
  -6   3   1      185.33      182.35      2.52 o
  -5   3   1      137.20      161.50      1.92 o
  -4   3   1     1266.26     1264.97     13.17 o
  -3   3   1      399.44      426.00      4.21 o
  -2   3   1      283.68      264.68      2.35 o
  -1   3   1      109.95       94.00      1.04 o
   0   3   1       21.40       25.24      0.65 o
   1   3   1       35.52       45.93      0.71 o
   2   3   1      405.10      386.26      4.13 o
   3   3   1       25.57       28.43      0.60 o
   4   3   1      858.41      879.63     13.68 o
   5   3   1       48.46       48.76      0.95 o
   6   3   1        0.68        0.75      0.28 o
   7   3   1        7.16        7.11      0.52 o
   8   3   1       12.98       11.23      0.62 o
   9   3   1        4.29        6.56      0.55 o
  10   3   1       18.58       18.81      1.29 o
  11   3   1       16.57       19.62      1.30 o
 -11   4   1        0.35        0.85      0.65 o
 -10   4   1       30.69       28.18      1.33 o
  -9   4   1       18.65       16.84      0.99 o
  -8   4   1       74.40       72.10      1.48 o
  -7   4   1      192.82      177.70      8.47 o
  -6   4   1        2.67        3.12      0.24 o
  -5   4   1        7.49        7.06      0.59 o
  -4   4   1     1363.26     1514.61     15.71 o
  -3   4   1     2513.20     2570.39     37.67 o
  -2   4   1        1.68        0.28      0.18 o
  -1   4   1      281.41      296.14      3.21 o
   0   4   1        0.62        1.79      0.41 o
   1   4   1      110.24      110.80      1.51 o
   2   4   1     1897.97     1978.81     22.38 o
   4   4   1       30.42       28.73      0.74 o
   5   4   1        0.30        0.04      0.41 o
   6   4   1      395.28      389.47      4.79 o
   7   4   1       19.91       19.34      0.71 o
   8   4   1       10.23       11.10      0.84 o
   9   4   1       12.80       14.70      1.07 o
  10   4   1        2.08        2.40      0.73 o
 -10   5   1       18.74       18.01      1.12 o
  -9   5   1        0.14        0.31      0.54 o
  -8   5   1        0.49        1.42      0.51 o
  -7   5   1        0.91        0.17      0.43 o
  -6   5   1      100.82      102.09      1.80 o
  -5   5   1       58.55       58.17      1.40 o
  -4   5   1       17.21       17.63      0.44 o
  -3   5   1       81.07       81.61      0.93 o
  -2   5   1      548.42      565.79      6.60 o
  -1   5   1        0.06        0.02      0.21 o
   0   5   1      375.16      355.05      4.84 o
   1   5   1       63.48       65.27      1.39 o
   2   5   1      194.60      190.28      2.59 o
   3   5   1       21.01       22.10      0.56 o
   4   5   1       45.67       44.79      0.92 o
   5   5   1        6.64        7.09      1.33 o
   6   5   1      263.41      256.34      4.45 o
   7   5   1        4.38        2.15      0.45 o
   8   5   1       18.68       21.20      0.95 o
   9   5   1        5.05        5.81      0.78 o
  10   5   1        1.12        0.41      0.69 o
 -10   6   1        6.72        5.16      2.02 o
  -9   6   1       11.46       11.80      1.30 o
  -8   6   1       12.49       11.43      0.85 o
  -7   6   1       34.46       33.70      1.18 o
  -6   6   1       56.85       63.52      1.55 o
  -5   6   1      623.42      603.77      7.19 o
  -4   6   1        6.62        5.62      0.34 o
  -3   6   1      101.49      108.08      1.58 o
  -2   6   1      242.90      260.11      2.96 o
  -1   6   1      287.64      289.17      3.24 o
   0   6   1      126.35      125.45      1.73 o
   1   6   1      542.83      582.70      9.05 o
   2   6   1       38.97       34.40      1.45 o
   3   6   1       43.34       48.94      1.26 o
   4   6   1      940.30      931.81     12.01 o
   5   6   1      301.12      298.23      4.95 o
   6   6   1       21.76       24.92      1.39 o
   7   6   1       21.85       14.89      0.75 o
   8   6   1       45.76       43.97      1.51 o
   9   6   1        1.91        0.93      0.75 o
  -9   7   1        1.61       -0.37      0.72 o
  -8   7   1        4.74        3.50      0.67 o
  -7   7   1       13.41        9.27      0.87 o
  -6   7   1       28.47       24.59      1.48 o
  -5   7   1        0.35        0.05      0.39 o
  -4   7   1       28.22       30.41      0.99 o
  -3   7   1        6.03        6.62      0.35 o
  -2   7   1       51.95       56.18      1.44 o
  -1   7   1       49.61       51.76      0.84 o
   0   7   1      243.17      244.90      2.84 o
   1   7   1        6.90        7.26      0.74 o
   2   7   1        3.07        2.77      0.56 o
   3   7   1       10.51        9.84      0.49 o
   4   7   1       25.13       25.46      1.31 o
   5   7   1      101.28       87.67      2.01 o
   6   7   1       32.33       37.03      1.19 o
   7   7   1        1.72        1.96      0.71 o
   8   7   1       27.74       26.54      1.52 o
  -7   8   1       75.33       77.99      2.08 o
  -6   8   1       16.01       10.76      0.79 o
  -5   8   1       90.13       89.19      2.50 o
  -4   8   1        7.05        7.80      0.54 o
  -3   8   1       68.50       70.63      1.44 o
  -2   8   1       52.84       53.86      1.29 o
  -1   8   1       82.94       81.69      1.56 o
   0   8   1       98.35       96.89      1.75 o
   1   8   1      123.60      121.45      2.61 o
   2   8   1       68.93       70.19      2.43 o
   3   8   1        3.15        3.76      0.63 o
   4   8   1       30.21       31.14      1.05 o
   5   8   1        8.93        5.21      0.60 o
   6   8   1      207.42      189.35      3.88 o
  -5   9   1        5.84        4.34      0.92 o
  -4   9   1        4.18        3.85      0.71 o
  -3   9   1        6.69        5.25      0.72 o
  -2   9   1       26.70       28.77      0.91 o
  -1   9   1        0.23        0.28      0.35 o
   0   9   1        0.70       -0.45      0.33 o
   1   9   1        4.48        4.85      0.69 o
   2   9   1        0.00        0.46      0.55 o
   3   9   1       18.69       17.85      1.33 o
   4   9   1        0.02       -0.54      0.64 o
  -1  10   1       41.72       43.25      2.21 o
   0  10   1       19.66       19.81      2.87 o
   1  10   1        1.79        0.95      0.61 o
 -12   0   2        0.96        1.05      0.91 o
 -11   0   2       41.55       41.02      1.86 o
 -10   0   2       23.19       23.70      1.56 o
  -9   0   2        3.46        2.71      0.69 o
  -8   0   2        4.55        5.02      0.68 o
  -7   0   2       23.60       17.28      0.93 o
  -6   0   2      115.35      118.53      2.74 o
  -5   0   2       50.43       57.09      1.50 o
  -4   0   2      791.38      775.67      9.97 o
  -2   0   2      906.27      918.27     13.44 o
   1   0   2     1012.60      998.98     12.67 o
   2   0   2      127.03      110.49      2.56 o
   3   0   2      908.84      867.30     12.92 o
   4   0   2       73.75       70.13      1.82 o
   5   0   2     1879.10     1989.82     38.92 o
   6   0   2      318.68      328.08      7.72 o
   7   0   2      425.04      430.17     13.70 o
   8   0   2       49.33       50.82      1.57 o
   9   0   2      133.41      135.83      3.02 o
  10   0   2       96.74      105.66      3.43 o
  11   0   2        4.32        2.36      0.86 o
 -12   1   2        3.16        3.31      0.62 o
 -11   1   2       12.02        9.48      0.80 o
 -10   1   2      161.79      161.12      2.84 o
  -9   1   2      116.65      107.16      2.08 o
  -8   1   2       72.43       66.52      1.44 o
  -7   1   2       35.69       39.59      1.32 o
  -6   1   2       75.09       79.35      1.43 o
  -5   1   2       17.27       16.88      0.49 o
  -4   1   2      487.70      477.15      4.42 o
  -3   1   2      134.08      136.61      1.28 o
  -2   1   2     1802.72     1698.62     24.64 o
  -1   1   2      129.35      136.15      1.19 o
   0   1   2      262.67      241.21      2.82 o
   1   1   2       49.56       45.18      0.55 o
   2   1   2       17.90       18.95      0.37 o
   3   1   2      184.11      185.29      2.38 o
   4   1   2        0.10        0.11      0.23 o
   5   1   2      121.26      115.62      1.95 o
   6   1   2       43.98       47.63      1.15 o
   7   1   2        7.18        4.58      0.44 o
   8   1   2       23.36       19.06      0.73 o
   9   1   2       42.83       42.91      1.19 o
  10   1   2        7.22        5.64      0.70 o
  11   1   2        1.03        1.59      0.63 o
 -12   2   2        2.48        2.57      0.64 o
 -11   2   2        0.03        0.11      0.48 o
 -10   2   2        8.80       11.19      0.73 o
  -9   2   2        1.69        2.26      0.46 o
  -8   2   2       55.18       51.74      1.57 o
  -7   2   2       16.75       14.45      1.54 o
  -6   2   2        0.22        0.39      0.24 o
  -5   2   2      599.61      539.71      5.80 o
  -4   2   2       52.12       61.08      0.69 o
  -3   2   2     1786.17     1781.22     26.35 o
  -1   2   2     2816.70     2669.30     67.58 o
   0   2   2      983.78      994.20      9.54 o
   2   2   2       26.30       25.87      0.76 o
   3   2   2      749.94      757.81      7.98 o
   4   2   2      210.19      242.52      4.25 o
   5   2   2      519.03      483.86      6.55 o
   6   2   2       49.18       50.76      1.06 o
   7   2   2      652.15      656.53      7.98 o
   8   2   2       36.53       40.28      1.21 o
   9   2   2       37.72       42.37      1.17 o
  10   2   2       65.49       64.96      1.75 o
 -12   3   2       50.79       50.23      2.99 o
 -11   3   2       34.20       34.84      1.52 o
 -10   3   2       87.82       83.31      1.80 o
  -9   3   2       61.27       62.90      1.45 o
  -8   3   2      159.66      157.36      2.59 o
  -7   3   2      122.27       93.21      1.70 o
  -6   3   2      211.97      175.26      3.08 o
  -5   3   2      413.87      451.20      4.88 o
  -4   3   2       66.11       67.23      0.84 o
  -3   3   2      241.93      256.90      2.20 o
  -2   3   2      919.52      898.97     11.21 o
  -1   3   2        1.65        1.05      0.10 o
   0   3   2      552.22      600.91      5.81 o
   1   3   2      636.26      682.56      7.14 o
   2   3   2      115.77      145.54      1.89 o
   3   3   2      240.10      253.84      3.25 o
   4   3   2        0.17        0.36      0.17 o
   5   3   2        0.13        0.14      0.20 o
   6   3   2      129.47      112.18      1.78 o
   7   3   2       74.81       74.92      1.58 o
   8   3   2      174.12      158.39      2.74 o
   9   3   2       20.01       19.13      0.98 o
  10   3   2        0.00       -0.72      0.52 o
 -11   4   2       10.10       11.83      1.01 o
 -10   4   2       18.52       20.11      1.21 o
  -9   4   2       12.99       12.50      1.43 o
  -8   4   2       15.10       17.26      0.71 o
  -7   4   2      196.60      194.61      2.94 o
  -6   4   2       20.61       20.36      0.73 o
  -5   4   2      370.27      376.74      5.10 o
  -4   4   2       38.15       25.76      0.52 o
  -3   4   2      342.03      309.52      2.94 o
  -2   4   2      177.32      176.82      2.05 o
  -1   4   2      477.11      424.15      4.55 o
   0   4   2       32.99       34.10      0.69 o
   1   4   2      600.10      552.01      5.40 o
   2   4   2      530.18      494.62      5.81 o
   3   4   2     1333.46     1297.50     22.30 o
   4   4   2        0.06        0.04      0.26 o
   5   4   2      145.97      146.51      2.38 o
   6   4   2       84.13       82.57      2.01 o
   7   4   2       56.10       60.41      2.48 o
   8   4   2      121.50      116.79      2.69 o
   9   4   2      100.94       98.32      2.90 o
  10   4   2        2.24        4.04      0.69 o
 -11   5   2       51.08       55.73      2.18 o
 -10   5   2        9.23        9.74      0.90 o
  -9   5   2       11.06       11.37      0.88 o
  -8   5   2      119.80      107.77      2.36 o
  -7   5   2       78.94       77.88      1.91 o
  -6   5   2      221.05      233.99      3.43 o
  -5   5   2      109.30      103.56      1.56 o
  -4   5   2      123.06      125.13      1.62 o
  -3   5   2      366.63      366.72      4.21 o
  -2   5   2       83.19       80.73      1.09 o
  -1   5   2        1.07        0.15      0.17 o
   0   5   2      522.75      489.50      5.26 o
   1   5   2      308.35      305.17      3.79 o
   2   5   2       10.79       10.28      0.35 o
   3   5   2        0.03        0.23      0.23 o
   4   5   2        0.24        0.28      0.29 o
   5   5   2       12.71       14.21      0.67 o
   6   5   2      140.60      140.76      2.83 o
   7   5   2        3.15        5.33      0.64 o
   8   5   2       21.44       19.17      1.17 o
   9   5   2       36.89       34.50      1.26 o
 -10   6   2        1.83        3.25      0.86 o
  -9   6   2       71.77       75.47      3.12 o
  -8   6   2        6.76        6.74      0.67 o
  -7   6   2       89.01       90.06      1.80 o
  -6   6   2       13.17       13.61      0.67 o
  -5   6   2       33.00       31.38      0.82 o
  -4   6   2       13.11       10.66      0.43 o
  -3   6   2       12.41        8.88      0.36 o
  -2   6   2      176.66      189.08      2.26 o
  -1   6   2       78.67       80.24      1.14 o
   0   6   2       50.76       50.50      0.78 o
   1   6   2       58.07       49.02      1.69 o
   2   6   2       10.52       10.65      0.35 o
   3   6   2       29.81       24.89      1.54 o
   4   6   2      712.70      677.60     10.35 o
   5   6   2      167.65      160.50      3.04 o
   6   6   2       21.87       21.10      0.97 o
   7   6   2        6.51        6.41      0.71 o
   8   6   2        0.05        0.49      0.46 o
  -9   7   2       59.40       62.95      1.94 o
  -8   7   2       33.67       35.45      1.42 o
  -7   7   2        2.61        3.04      0.68 o
  -6   7   2       27.75       30.17      1.15 o
  -5   7   2       16.83       16.87      1.12 o
  -4   7   2       65.30       64.54      1.82 o
  -3   7   2       16.01       14.21      0.53 o
  -2   7   2      200.67      201.50      2.44 o
  -1   7   2       25.09       27.51      1.13 o
   0   7   2       41.93       41.18      0.72 o
   1   7   2        7.49        6.93      0.92 o
   2   7   2      100.71      100.57      2.28 o
   3   7   2        0.38        0.22      0.47 o
   4   7   2       33.16       35.92      1.19 o
   5   7   2        8.89        8.63      0.79 o
   6   7   2        2.51        4.45      0.75 o
   7   7   2        3.45        2.30      0.60 o
  -8   8   2        0.41       -0.02      0.60 o
  -7   8   2        5.47        5.50      0.72 o
  -6   8   2        0.02       -0.69      0.46 o
  -5   8   2        2.30        3.40      0.54 o
  -4   8   2       54.15       51.72      1.26 o
  -3   8   2        0.98        0.85      0.37 o
  -2   8   2        0.07       -0.37      0.33 o
  -1   8   2       28.79       27.37      0.86 o
   0   8   2        1.17        0.92      0.34 o
   1   8   2        0.61        0.92      0.52 o
   2   8   2        7.94        6.89      0.83 o
   3   8   2       18.18       18.02      0.76 o
   4   8   2        2.61        2.90      0.50 o
   5   8   2        5.66        2.93      1.05 o
   6   8   2       71.22       62.16      1.56 o
  -6   9   2       12.76       12.95      1.27 o
  -5   9   2        3.34        2.98      0.98 o
  -4   9   2       29.95       32.29      1.06 o
  -3   9   2        0.07        0.11      0.39 o
  -2   9   2       29.81       28.59      0.93 o
  -1   9   2        9.43        9.06      0.58 o
   0   9   2       78.65       77.99      2.92 o
   1   9   2       42.45       45.98      1.57 o
   2   9   2       31.75       33.06      1.40 o
   3   9   2        2.28        3.71      0.86 o
   4   9   2       12.78       15.33      1.35 o
 -13   1   3       56.94       57.96      1.71 o
 -12   1   3        1.22       -0.76      0.51 o
 -11   1   3      409.37      410.49      6.08 o
 -10   1   3        0.36       -0.67      0.45 o
  -9   1   3     1320.26     1312.10     17.12 o
  -8   1   3      107.94      108.34      1.96 o
  -7   1   3     1507.13     1504.35     19.31 o
  -6   1   3       31.62       46.99      1.04 o
  -4   1   3       16.41       18.46      0.33 o
  -2   1   3        1.75        1.05      0.11 o
   0   1   3        5.77        9.73      0.28 o
   1   1   3     2394.77     2404.65     36.09 o
   2   1   3      337.24      342.67      4.50 o
   3   1   3      768.36      746.19      8.71 o
   4   1   3      843.61      838.99     10.98 o
   5   1   3       46.13       37.50      0.98 o
   6   1   3      148.61      150.63      2.55 o
   7   1   3       75.69       67.96      1.70 o
   8   1   3        6.45        6.49      0.57 o
   9   1   3      163.40      159.73      2.43 o
  10   1   3       21.55       26.48      1.07 o
 -12   2   3        0.25        1.06      0.59 o
 -11   2   3        0.67        1.38      0.51 o
 -10   2   3        7.93        7.80      0.65 o
  -9   2   3        2.67        2.21      0.48 o
  -8   2   3        2.77        4.08      0.45 o
  -7   2   3        0.73        3.07      0.36 o
  -6   2   3      109.92      128.13      1.81 o
  -5   2   3       44.13       46.98      0.75 o
  -4   2   3      119.33      133.76      1.32 o
  -3   2   3      106.76      101.85      0.92 o
  -2   2   3      258.53      258.43      2.09 o
  -1   2   3      698.30      689.43      5.59 o
   0   2   3      693.79      723.38      6.18 o
   1   2   3      296.25      308.28      3.39 o
   2   2   3      277.04      302.91      3.35 o
   3   2   3       37.32       39.68      0.90 o
   4   2   3        0.11       -0.13      0.30 o
   5   2   3      218.38      214.85      3.27 o
   6   2   3       31.86       32.08      1.15 o
   7   2   3      119.32      120.62      2.01 o
   8   2   3        2.02        2.88      0.50 o
   9   2   3        7.34        6.32      0.57 o
  10   2   3        0.00       -0.83      0.55 o
 -12   3   3       58.75       61.13      2.15 o
 -11   3   3      143.85      146.45      3.85 o
 -10   3   3        4.40        3.88      0.51 o
  -9   3   3       35.91       32.67      1.03 o
  -8   3   3      224.64      214.67      3.33 o
  -7   3   3     1494.99     1490.99     19.14 o
  -6   3   3      159.66      161.29      2.28 o
  -5   3   3     1175.92     1232.68     15.55 o
  -4   3   3      325.37      351.80      3.20 o
  -3   3   3      714.28      695.65      5.41 o
  -2   3   3       34.03       41.97      0.49 o
  -1   3   3      942.24      901.12      9.75 o
   0   3   3        1.46        0.62      0.15 o
   1   3   3     1399.80     1439.69     18.17 o
   2   3   3      266.72      270.73      3.31 o
   3   3   3      280.36      282.59      3.17 o
   4   3   3       30.02       28.73      0.87 o
   5   3   3      139.31      136.37      2.26 o
   6   3   3        1.21        0.92      0.41 o
   7   3   3       53.51       52.94      1.22 o
   8   3   3        9.01       10.81      0.90 o
   9   3   3       12.58       11.11      1.02 o
 -12   4   3        0.27        0.80      0.71 o
 -11   4   3        6.84        7.43      1.10 o
 -10   4   3        2.65        2.11      0.61 o
  -9   4   3        4.29        3.42      0.46 o
  -8   4   3       29.06       28.15      0.88 o
  -7   4   3        5.08        4.85      0.44 o
  -6   4   3       54.94       51.26      0.95 o
  -5   4   3        9.65        9.82      0.36 o
  -4   4   3      112.09      105.56      1.17 o
  -3   4   3      148.33      153.61      1.64 o
  -2   4   3      123.91      117.01      1.33 o
  -1   4   3       68.19       86.12      0.97 o
   0   4   3      693.96      724.45      7.63 o
   1   4   3      260.39      251.55      3.10 o
   2   4   3      932.72      983.38     16.31 o
   3   4   3      323.44      322.01      4.64 o
   4   4   3      174.68      182.64      4.05 o
   5   4   3       16.28       17.51      0.99 o
   6   4   3        5.32        3.88      0.53 o
   7   4   3       17.45       17.38      1.01 o
   8   4   3       18.71       19.07      1.16 o
   9   4   3        1.10        2.22      0.61 o
 -11   5   3       13.06       15.70      1.34 o
 -10   5   3        2.92        1.07      0.79 o
  -9   5   3      116.97      121.89      2.97 o
  -8   5   3       42.89       42.53      1.37 o
  -7   5   3        0.44       -0.79      1.01 o
  -6   5   3      254.63      245.41      3.23 o
  -5   5   3      431.16      434.89      4.83 o
  -4   5   3       10.06       11.18      0.47 o
  -3   5   3      279.14      277.79      4.64 o
  -2   5   3      129.77      123.80      2.13 o
  -1   5   3      171.36      180.31      2.14 o
   0   5   3      145.02      141.85      1.60 o
   1   5   3      164.65      160.80      2.09 o
   2   5   3       18.14       19.72      0.60 o
   3   5   3      351.75      360.95      4.97 o
   4   5   3       21.56       21.62      0.77 o
   5   5   3      113.74      116.81      3.44 o
   6   5   3        0.58        0.21      0.45 o
   7   5   3       20.20       21.45      1.12 o
   8   5   3        0.23       -0.37      0.56 o
 -10   6   3        0.21       -0.20      0.69 o
  -9   6   3        8.72        8.76      0.73 o
  -8   6   3       17.06       15.99      0.85 o
  -7   6   3       29.80       28.62      0.97 o
  -6   6   3       89.16       86.45      2.07 o
  -5   6   3        0.01        0.03      0.21 o
  -4   6   3      346.06      345.65      3.96 o
  -3   6   3        8.86        9.69      0.41 o
  -2   6   3      136.64      133.35      2.13 o
  -1   6   3        0.18       -0.08      0.19 o
   0   6   3      196.09      194.95      2.34 o
   1   6   3      128.02      122.66      1.62 o
   2   6   3      520.89      527.38      6.94 o
   3   6   3       63.62       51.48      1.33 o
   4   6   3      126.84      121.00      2.44 o
   5   6   3       71.34       69.11      1.72 o
   6   6   3        6.79        9.82      0.82 o
   7   6   3       21.14       21.64      1.71 o
   8   6   3        2.03        3.02      0.90 o
  -9   7   3        1.71        2.17      0.67 o
  -8   7   3        1.08        1.40      0.59 o
  -7   7   3       26.08       27.96      1.17 o
  -6   7   3        0.98        0.44      0.46 o
  -5   7   3        6.28        7.00      0.57 o
  -4   7   3       88.47       88.05      1.72 o
  -3   7   3      130.10      134.82      2.27 o
  -2   7   3       55.40       50.49      1.14 o
  -1   7   3      108.16      108.73      1.65 o
   0   7   3        1.38        1.33      0.38 o
   1   7   3        6.92        6.36      0.45 o
   2   7   3       27.34       24.40      0.89 o
   3   7   3       49.04       48.30      1.35 o
   4   7   3        8.94        8.89      1.70 o
   5   7   3       95.12       96.26      3.15 o
   6   7   3        1.02        0.86      0.66 o
  -8   8   3       32.34       36.94      1.46 o
  -7   8   3       16.83       14.11      0.95 o
  -6   8   3      106.68      106.82      2.47 o
  -5   8   3       45.00       39.38      1.15 o
  -4   8   3       53.79       53.62      1.33 o
  -3   8   3        0.55        0.64      0.39 o
  -2   8   3      125.65      128.65      2.24 o
  -1   8   3       38.77       35.96      1.00 o
   0   8   3      176.81      180.47      2.89 o
   1   8   3       32.89       32.65      2.25 o
   2   8   3        9.74        8.99      0.61 o
   3   8   3       42.53       41.80      1.26 o
   4   8   3       41.44       44.85      1.42 o
   5   8   3      151.67      139.61      3.01 o
  -6   9   3        0.33        0.30      0.61 o
  -5   9   3       14.31       14.85      0.84 o
  -4   9   3        2.27        0.98      0.78 o
  -3   9   3        0.00       -0.60      0.40 o
  -2   9   3        1.18        1.43      0.46 o
  -1   9   3        9.47        8.66      0.61 o
   0   9   3        0.21        0.59      0.62 o
   1   9   3       16.03       16.26      1.07 o
   2   9   3        1.63        1.44      0.77 o
   3   9   3        1.05        1.29      1.04 o
 -13   0   4        0.06       -0.74      0.70 o
 -12   0   4        0.05       -1.11      0.74 o
 -11   0   4      113.51      123.78      5.65 o
 -10   0   4       86.77       92.13      2.96 o
  -9   0   4       62.88       55.81      2.43 o
  -8   0   4        0.03        0.30      0.56 o
  -7   0   4      315.47      257.62      5.34 o
  -6   0   4       26.40       19.00      0.87 o
  -5   0   4      299.35      346.96      6.72 o
  -4   0   4      935.35      948.66     17.25 o
  -3   0   4      542.74      639.25      9.50 o
  -2   0   4      290.37      276.95      3.76 o
  -1   0   4      113.06      112.36      2.18 o
   1   0   4      815.97      859.18     20.72 o
   2   0   4       56.97       86.32      2.12 o
   3   0   4       99.65      108.94      2.61 o
   4   0   4      330.56      321.58      6.51 o
   5   0   4       10.58       11.08      0.89 o
   6   0   4      936.90      926.08     17.44 o
   7   0   4       53.17       54.05      3.52 o
   8   0   4       53.98       57.21      4.50 o
   9   0   4       84.25       87.87      3.96 o
 -13   1   4       47.66       43.48      1.47 o
 -12   1   4      111.34      113.15      2.39 o
 -11   1   4      299.80      295.99      4.63 o
 -10   1   4      405.10      409.13      5.96 o
  -9   1   4      221.78      223.26      3.52 o
  -8   1   4       33.85       36.93      1.01 o
  -7   1   4        3.86        4.42      0.40 o
  -6   1   4        7.19        9.42      0.49 o
  -5   1   4     1081.40     1042.94     11.97 o
  -4   1   4     1072.82     1157.60     11.18 o
  -3   1   4     2223.33     2270.58     22.39 o
  -2   1   4       12.85       10.11      0.24 o
  -1   1   4      826.43      819.91      7.45 o
   0   1   4      461.31      467.25      4.66 o
   1   1   4      163.11      161.59      2.14 o
   2   1   4       61.46       71.15      1.30 o
   3   1   4       11.44        8.26      0.64 o
   4   1   4       29.66       28.19      0.97 o
   5   1   4       82.93       80.38      1.63 o
   6   1   4       19.81       18.78      0.90 o
   7   1   4       54.94       58.75      2.31 o
   8   1   4        0.82        0.35      0.53 o
   9   1   4        4.48        4.30      0.60 o
 -13   2   4       10.48       14.09      1.57 o
 -12   2   4       67.85       79.43      1.94 o
 -11   2   4       13.69       11.36      0.83 o
 -10   2   4        2.89        2.14      0.49 o
  -9   2   4      207.84      192.52      3.14 o
  -8   2   4        2.73        4.70      0.46 o
  -7   2   4        6.34        4.97      0.34 o
  -6   2   4       19.63       18.41      0.53 o
  -5   2   4      523.22      506.71      5.07 o
  -4   2   4       10.09       17.55      0.35 o
  -3   2   4       55.90       47.36      0.59 o
  -2   2   4     1756.29     1786.95     15.07 o
  -1   2   4     1138.73     1146.36     10.32 o
   0   2   4        1.09        2.83      0.20 o
   1   2   4       41.03       56.79      1.12 o
   2   2   4      799.77      785.17      9.14 o
   3   2   4      285.03      317.23      4.46 o
   4   2   4      349.51      327.03      4.66 o
   5   2   4      166.09      168.38      2.75 o
   6   2   4        7.21        7.25      0.60 o
   7   2   4       57.16       60.78      1.69 o
   8   2   4      142.79      147.37      2.47 o
   9   2   4        0.07        0.14      0.60 o
 -12   3   4       44.06       42.86      1.86 o
 -11   3   4       30.98       31.07      1.15 o
 -10   3   4       31.74       27.10      0.99 o
  -9   3   4      149.47      138.75      3.27 o
  -8   3   4      574.84      569.95      7.78 o
  -7   3   4       47.21       49.82      1.13 o
  -6   3   4      440.38      469.97      5.68 o
  -5   3   4        0.96        0.43      0.16 o
  -4   3   4       24.92       22.65      0.44 o
  -3   3   4      447.70      456.80      4.27 o
  -2   3   4     1331.02     1324.59     11.23 o
  -1   3   4      171.94      190.35      2.01 o
   0   3   4       33.07       38.38      0.66 o
   1   3   4        4.22        3.03      0.24 o
   2   3   4       19.48       20.32      0.76 o
   3   3   4       24.01       29.02      0.70 o
   4   3   4        0.96        2.39      0.74 o
   5   3   4      196.83      194.99      3.07 o
   6   3   4        2.65        2.06      0.47 o
   7   3   4       48.61       48.74      1.43 o
   8   3   4       19.52       22.43      1.09 o
   9   3   4        9.10        7.07      1.10 o
 -12   4   4        1.97        2.64      0.88 o
 -11   4   4       33.82       39.03      2.42 o
 -10   4   4        9.34        9.26      1.06 o
  -9   4   4       20.19       23.65      0.88 o
  -8   4   4        7.89        9.69      0.69 o
  -7   4   4      117.56      104.82      1.68 o
  -6   4   4       46.62       56.49      0.94 o
  -5   4   4      226.16      234.19      2.53 o
  -4   4   4        6.77        6.37      0.27 o
  -3   4   4     1105.79     1122.20      9.57 o
  -2   4   4      154.20      179.32      1.81 o
  -1   4   4        7.14        7.10      0.31 o
   0   4   4       95.60       98.75      1.78 o
   1   4   4      101.98       96.71      1.61 o
   2   4   4      293.74      278.44      3.95 o
   3   4   4      150.58      162.26      3.40 o
   4   4   4        0.30        0.18      0.26 o
   5   4   4        0.63       -0.18      0.39 o
   6   4   4       45.06       45.86      1.45 o
   7   4   4        0.39       -0.24      0.50 o
   8   4   4       57.58       62.53      1.98 o
 -11   5   4       10.41        9.80      0.93 o
 -10   5   4       92.11       94.23      2.39 o
  -9   5   4       74.18       76.98      1.74 o
  -8   5   4       79.30       74.08      1.61 o
  -7   5   4      351.56      340.86      5.10 o
  -6   5   4      341.72      349.57      4.42 o
  -5   5   4       31.79       29.36      0.68 o
  -4   5   4      324.20      361.50      5.00 o
  -3   5   4       64.46       63.73      1.12 o
  -2   5   4        1.55        2.02      0.20 o
  -1   5   4      207.65      231.87      2.50 o
   0   5   4       38.65       37.86      1.20 o
   1   5   4       40.61       40.66      0.92 o
   2   5   4        0.89        1.07      0.34 o
   3   5   4      108.04      104.96      1.67 o
   4   5   4        0.32       -0.34      0.39 o
   5   5   4       33.55       35.95      1.12 o
   6   5   4        3.05        3.47      0.64 o
   7   5   4       42.48       43.97      2.19 o
   8   5   4       15.83       18.40      1.22 o
 -10   6   4        6.77        6.16      0.79 o
  -9   6   4        8.72       11.37      0.90 o
  -8   6   4       10.69        9.85      0.68 o
  -7   6   4       49.96       54.59      1.32 o
  -6   6   4        0.21       -0.52      0.35 o
  -5   6   4      120.73      123.36      1.67 o
  -4   6   4      116.21      117.72      1.73 o
  -3   6   4       40.49       42.27      1.00 o
  -2   6   4        1.78        3.46      0.47 o
  -1   6   4      180.69      185.85      2.30 o
   0   6   4       14.80       12.54      0.51 o
   1   6   4       40.89       42.58      1.75 o
   2   6   4       99.31       94.84      2.13 o
   3   6   4       93.02       86.57      1.93 o
   4   6   4       28.06       31.45      1.18 o
   5   6   4        1.96        1.26      0.53 o
   6   6   4       20.97       21.47      1.15 o
   7   6   4       13.28       13.95      1.03 o
  -9   7   4        7.90        9.28      1.08 o
  -8   7   4       47.28       48.11      1.61 o
  -7   7   4       47.95       46.76      1.49 o
  -6   7   4        0.69       -0.75      0.50 o
  -5   7   4      231.01      235.85      3.66 o
  -4   7   4       62.60       62.94      1.41 o
  -3   7   4       58.13       56.23      1.29 o
  -2   7   4       36.55       39.34      1.14 o
  -1   7   4      218.80      206.67      3.20 o
   0   7   4        0.97        0.32      0.47 o
   1   7   4      191.49      178.87      3.28 o
   2   7   4        0.08       -0.34      0.41 o
   3   7   4        9.27       12.19      0.88 o
   4   7   4        4.92        5.67      0.79 o
   5   7   4       20.10       25.32      1.38 o
   6   7   4        0.52        0.15      0.69 o
  -8   8   4        0.04       -0.22      0.79 o
  -7   8   4        4.38        6.66      0.75 o
  -6   8   4       21.73       19.79      1.11 o
  -5   8   4        0.43       -0.52      0.43 o
  -4   8   4        0.03        0.48      0.44 o
  -3   8   4        1.46        1.83      0.44 o
  -2   8   4        0.15       -0.54      0.36 o
  -1   8   4       17.63       18.35      0.80 o
   0   8   4       75.48       83.74      2.03 o
   1   8   4       13.08       12.84      0.76 o
   2   8   4        4.54        3.96      0.54 o
   3   8   4        1.37        1.37      0.53 o
   4   8   4        5.78        3.85      0.70 o
  -5   9   4       12.89       15.57      0.85 o
  -4   9   4        1.49        0.23      0.47 o
  -3   9   4      162.30      170.85      2.93 o
  -2   9   4       40.55       43.95      1.24 o
  -1   9   4       66.95       65.90      1.88 o
   0   9   4        3.75        3.39      0.70 o
   1   9   4       35.08       39.91      2.09 o
   2   9   4        2.00        0.48      0.78 o
 -13   1   5        0.83       -0.64      0.53 o
 -12   1   5      150.26      151.17      2.88 o
 -11   1   5       29.51       24.54      1.17 o
 -10   1   5      378.54      375.27      5.53 o
  -9   1   5       88.45       99.93      1.95 o
  -8   1   5       67.19       66.47      1.41 o
  -7   1   5       22.05       26.13      1.03 o
  -6   1   5     1645.19     1644.04     18.77 o
  -5   1   5       21.49       14.52      1.00 o
  -4   1   5     2304.02     2234.60     28.28 o
  -3   1   5      128.71      145.00      1.93 o
  -2   1   5      334.55      282.34      3.50 o
  -1   1   5       63.34       72.41      1.15 o
   0   1   5      398.16      326.35      4.50 o
   1   1   5      142.69      149.83      2.33 o
   2   1   5       54.37       50.61      1.12 o
   3   1   5      371.41      381.46      5.35 o
   4   1   5       50.76       50.94      1.24 o
   5   1   5       73.16       74.07      1.62 o
   6   1   5       85.75       83.21      1.96 o
   7   1   5       36.54       39.51      1.30 o
   8   1   5       51.17       54.59      1.58 o
 -13   2   5       23.46       24.28      1.22 o
 -12   2   5       13.86       15.65      1.27 o
 -11   2   5       26.56       28.70      1.10 o
 -10   2   5        7.25        5.61      0.63 o
  -9   2   5       32.88       34.32      1.09 o
  -8   2   5       16.44       12.73      0.80 o
  -7   2   5        1.75        2.99      0.26 o
  -6   2   5       53.89       50.01      0.82 o
  -5   2   5      396.47      403.54      4.90 o
  -4   2   5      177.59      187.81      2.20 o
  -3   2   5      372.79      418.41      4.24 o
  -2   2   5      187.77      209.57      2.69 o
  -1   2   5      871.06      915.95     10.57 o
   0   2   5        0.21       -0.12      0.21 o
   1   2   5      762.00      747.35      9.78 o
   2   2   5        2.95        2.93      0.35 o
   3   2   5       45.59       46.41      1.13 o
   4   2   5      215.19      225.06      3.70 o
   5   2   5      351.58      335.38      4.99 o
   6   2   5       50.55       48.76      1.34 o
   7   2   5       25.30       25.99      1.12 o
   8   2   5        1.41        1.45      0.73 o
 -12   3   5       39.84       44.40      1.74 o
 -11   3   5       24.97       25.59      1.06 o
 -10   3   5        3.18        1.09      0.46 o
  -9   3   5      139.82      127.64      2.32 o
  -8   3   5     1492.94     1517.06     17.51 o
  -7   3   5      217.98      219.37      2.66 o
  -6   3   5      278.58      290.90      3.35 o
  -5   3   5       85.30       88.62      1.23 o
  -4   3   5      719.30      667.44      7.13 o
  -3   3   5      205.23      215.03      2.33 o
  -2   3   5     1257.00     1206.10     13.79 o
  -1   3   5      324.87      360.41      4.37 o
   0   3   5      113.72      115.43      1.64 o
   1   3   5      301.94      309.15      3.85 o
   2   3   5      609.71      590.07      7.88 o
   3   3   5       34.14       33.28      0.94 o
   4   3   5      105.22       98.78      1.87 o
   5   3   5      119.16      124.03      2.42 o
   6   3   5        5.08        5.73      0.59 o
   7   3   5       11.60       14.21      1.07 o
   8   3   5       15.07       17.52      1.31 o
 -12   4   5        0.20       -0.19      0.65 o
 -11   4   5        0.57        0.99      0.62 o
 -10   4   5        0.42       -0.19      0.63 o
  -9   4   5        0.06       -0.48      0.32 o
  -8   4   5       90.31       85.72      1.53 o
  -7   4   5        9.37        8.61      0.50 o
  -6   4   5       23.99       19.35      0.62 o
  -5   4   5      111.05      104.12      1.42 o
  -4   4   5        0.00        0.19      0.25 o
  -3   4   5      739.47      759.78      7.49 o
  -2   4   5       20.00       16.78      0.44 o
  -1   4   5      413.93      433.02      4.67 o
   0   4   5        1.29        1.69      0.29 o
   1   4   5       87.34       79.44      1.96 o
   2   4   5      150.08      143.57      1.78 o
   3   4   5     1100.54     1090.65     17.72 o
   4   4   5      148.54      151.18      3.03 o
   5   4   5        8.67        8.03      0.74 o
   6   4   5       31.11       30.30      1.69 o
   7   4   5       26.80       28.17      1.19 o
 -11   5   5        1.60        0.46      0.53 o
 -10   5   5      147.63      145.90      2.71 o
  -9   5   5       79.93       81.65      1.80 o
  -8   5   5        4.25        2.18      0.61 o
  -7   5   5      289.34      291.24      4.53 o
  -6   5   5      730.31      739.11      8.83 o
  -5   5   5        4.18        3.21      0.27 o
  -4   5   5       73.03       68.24      1.29 o
  -3   5   5      208.82      225.95      3.30 o
  -2   5   5      121.02      106.98      1.61 o
  -1   5   5      241.72      238.25      3.09 o
   0   5   5      715.86      713.22      9.36 o
   1   5   5        9.76        9.92      0.54 o
   2   5   5      123.21      115.73      3.26 o
   3   5   5       84.62       86.12      1.99 o
   4   5   5       84.20       86.76      2.08 o
   5   5   5        8.74        7.80      0.66 o
   6   5   5       14.10       16.73      0.93 o
   7   5   5        8.97       12.03      1.05 o
 -10   6   5        4.14        3.63      0.74 o
  -9   6   5        3.52        3.51      0.68 o
  -8   6   5       16.31       15.10      1.19 o
  -7   6   5       42.99       42.17      1.38 o
  -6   6   5       54.98       53.43      1.53 o
  -5   6   5      165.38      163.77      2.69 o
  -4   6   5       54.30       57.87      1.06 o
  -3   6   5       58.74       60.87      1.06 o
  -2   6   5       13.57       13.09      0.56 o
  -1   6   5       42.53       44.44      0.84 o
   0   6   5       24.64       20.59      0.66 o
   1   6   5      587.63      600.91      8.03 o
   2   6   5       95.34       94.13      1.78 o
   3   6   5       10.40        9.00      0.61 o
   4   6   5       48.91       47.87      1.57 o
   5   6   5       80.69       85.61      2.17 o
   6   6   5        0.55        0.26      0.60 o
  -9   7   5        2.18        2.31      0.89 o
  -8   7   5       39.89       39.93      1.47 o
  -7   7   5        0.29       -0.35      0.49 o
  -6   7   5       48.20       41.32      1.23 o
  -5   7   5      336.79      347.13      5.10 o
  -4   7   5      128.51      134.11      2.37 o
  -3   7   5        8.38        8.65      0.59 o
  -2   7   5       46.50       47.36      1.19 o
  -1   7   5        0.91        0.36      0.45 o
   0   7   5       13.88       11.78      0.84 o
   1   7   5       57.10       60.90      1.63 o
   2   7   5       83.12       81.80      3.17 o
   3   7   5        0.63       -0.77      0.55 o
   4   7   5       26.16       29.66      1.52 o
   5   7   5        1.15        1.90      0.75 o
  -8   8   5       19.04       18.46      1.15 o
  -7   8   5       18.14       17.80      1.06 o
  -6   8   5       36.00       34.63      1.16 o
  -5   8   5       27.56       28.49      1.09 o
  -4   8   5        4.38        5.25      0.60 o
  -3   8   5       12.15       13.39      0.75 o
  -2   8   5       14.90       14.58      1.07 o
  -1   8   5      103.87      103.37      2.13 o
   0   8   5      152.25      146.98      2.92 o
   1   8   5        1.51        1.23      0.66 o
   2   8   5       20.37       17.50      0.99 o
   3   8   5       44.10       44.59      1.53 o
  -5   9   5        6.59        4.84      0.65 o
  -4   9   5       46.20       44.84      1.34 o
  -3   9   5       12.31       12.09      0.79 o
  -2   9   5       10.24       11.06      0.78 o
  -1   9   5        5.45        5.64      0.62 o
   0   9   5        1.93        1.36      0.81 o
   1   9   5        4.69        5.44      0.99 o
 -13   0   6       18.00       18.88      3.11 o
 -12   0   6      247.31      265.68      6.18 o
 -11   0   6      212.93      226.17      8.61 o
 -10   0   6      433.41      426.82     13.33 o
  -9   0   6       13.50       12.78      1.01 o
  -8   0   6      193.61      170.32      3.97 o
  -7   0   6        2.48        2.61      0.52 o
  -6   0   6       96.33       98.18      2.51 o
  -5   0   6       41.85       44.62      2.11 o
  -4   0   6     2277.11     2179.34     39.13 o
  -3   0   6       32.82       17.16      0.90 o
  -2   0   6     1704.06     1783.56     32.13 o
  -1   0   6      908.31      893.04     16.46 o
   0   0   6     3792.23     3691.15     65.79 o
   1   0   6       52.45       41.73      1.87 o
   2   0   6      606.24      585.90     11.22 o
   3   0   6      360.74      371.30     10.11 o
   4   0   6      101.87       94.03      2.68 o
   5   0   6      432.59      475.77      9.64 o
   6   0   6      745.01      745.39     22.62 o
   7   0   6       50.23       47.12      2.10 o
   8   0   6        5.37        7.38      1.76 o
 -13   1   6       27.50       29.43      1.51 o
 -12   1   6       27.99       27.60      1.25 o
 -11   1   6      140.79      137.51      2.64 o
 -10   1   6        0.72        0.09      0.46 o
  -9   1   6       38.64       33.47      0.83 o
  -8   1   6       13.22        8.40      0.49 o
  -7   1   6      194.91      206.11      2.77 o
  -6   1   6      160.74      194.01      2.58 o
  -5   1   6      306.34      326.55      4.61 o
  -4   1   6      130.82      137.35      1.91 o
  -3   1   6       17.73       19.79      0.55 o
  -2   1   6      134.84      136.31      2.16 o
  -1   1   6       52.56       55.01      1.13 o
   0   1   6      244.27      290.36      4.14 o
   1   1   6       98.96      112.29      1.94 o
   2   1   6       75.87       80.74      1.59 o
   3   1   6       25.37       20.62      0.90 o
   4   1   6       10.09       10.87      0.70 o
   5   1   6        6.92        5.67      0.65 o
   6   1   6        2.33        1.95      0.57 o
   7   1   6        0.02       -0.68      0.56 o
   8   1   6        1.20        0.40      0.56 o
 -13   2   6       38.74       41.26      1.47 o
 -12   2   6       49.41       49.54      1.51 o
 -11   2   6        0.01        0.09      0.46 o
 -10   2   6      288.45      291.83      4.50 o
  -9   2   6        1.38        1.31      0.36 o
  -8   2   6      199.33      185.74      2.33 o
  -7   2   6       13.58       12.61      0.54 o
  -6   2   6      279.64      229.09      3.01 o
  -5   2   6        9.08       12.76      0.47 o
  -4   2   6      429.29      426.14      4.69 o
  -3   2   6       18.71       10.25      0.54 o
  -2   2   6     2547.69     2574.36     32.56 o
  -1   2   6       42.66       39.34      0.94 o
   0   2   6      477.48      470.70      6.40 o
   1   2   6      527.12      526.66      7.14 o
   2   2   6      571.38      565.28      7.67 o
   3   2   6       93.97       90.17      1.76 o
   4   2   6      575.10      569.10      7.88 o
   5   2   6        0.03       -0.10      0.44 o
   6   2   6        0.30        0.34      0.50 o
   7   2   6      160.81      167.99      3.64 o
 -12   3   6        2.04        1.22      0.68 o
 -11   3   6       72.32       67.77      1.92 o
 -10   3   6       82.82       77.35      1.52 o
  -9   3   6      250.58      239.50      3.32 o
  -8   3   6       75.53       79.69      1.52 o
  -7   3   6       22.74       17.87      0.65 o
  -6   3   6       26.48       19.24      0.82 o
  -5   3   6        0.70        0.34      0.19 o
  -4   3   6       43.20       47.68      1.21 o
  -3   3   6      621.91      667.81      8.81 o
  -2   3   6      131.11      160.36      2.46 o
  -1   3   6        5.77        5.25      0.38 o
   0   3   6      186.44      195.45      2.94 o
   1   3   6       10.22        9.66      0.53 o
   2   3   6        5.91        2.78      0.41 o
   3   3   6       76.38       66.55      1.46 o
   4   3   6       21.37       20.93      0.98 o
   5   3   6       18.81       16.84      0.85 o
   6   3   6       10.83       12.50      1.02 o
   7   3   6        7.73        8.91      1.16 o
 -12   4   6       20.87       22.24      1.12 o
 -11   4   6        7.20        7.21      0.69 o
 -10   4   6       17.35       15.33      0.84 o
  -9   4   6       25.71       24.93      0.86 o
  -8   4   6      193.14      194.01      3.58 o
  -7   4   6        0.14        0.14      0.36 o
  -6   4   6      228.39      229.96      3.23 o
  -5   4   6        4.12        2.53      0.28 o
  -4   4   6      426.44      422.43      4.71 o
  -3   4   6       49.81       53.98      0.90 o
  -2   4   6      137.06      125.69      1.80 o
  -1   4   6       56.98       45.60      0.89 o
   0   4   6      164.53      171.13      5.70 o
   1   4   6       18.96       13.55      1.05 o
   2   4   6      216.37      224.37      3.39 o
   3   4   6        6.15        4.33      0.64 o
   4   4   6       39.79       35.89      1.34 o
   5   4   6       31.83       30.90      1.30 o
   6   4   6       15.18       15.04      1.09 o
   7   4   6       14.53       12.87      0.94 o
 -11   5   6       50.33       51.05      1.51 o
 -10   5   6        6.03        6.89      0.68 o
  -9   5   6       51.42       47.23      1.33 o
  -8   5   6      244.15      238.52      3.74 o
  -7   5   6      426.37      436.78      5.45 o
  -6   5   6        0.04        0.47      0.27 o
  -5   5   6       53.66       53.42      0.94 o
  -4   5   6       15.94       17.39      0.52 o
  -3   5   6       34.10       26.31      0.56 o
  -2   5   6      243.67      240.17      3.17 o
  -1   5   6      244.14      250.45      5.28 o
   0   5   6      112.17      108.02      2.32 o
   1   5   6        9.51        4.55      0.67 o
   2   5   6       35.77       35.81      1.73 o
   3   5   6        0.05       -0.67      0.45 o
   4   5   6       12.40       13.88      0.94 o
   5   5   6       10.12       10.50      0.78 o
   6   5   6       35.58       40.10      1.40 o
 -10   6   6        9.08       11.01      0.96 o
  -9   6   6        2.02        2.00      0.65 o
  -8   6   6       20.34       19.83      1.63 o
  -7   6   6        1.62        0.63      0.57 o
  -6   6   6      197.01      204.93      3.61 o
  -5   6   6        4.69        4.73      0.51 o
  -4   6   6       92.17       88.15      1.73 o
  -3   6   6       34.44       35.51      1.01 o
  -2   6   6       18.73       18.32      0.78 o
  -1   6   6       26.52       27.40      0.89 o
   0   6   6       52.12       49.71      1.56 o
   1   6   6       81.12       82.54      1.91 o
   2   6   6        0.01       -0.20      0.44 o
   3   6   6       12.33       12.17      0.74 o
   4   6   6        0.65       -0.22      0.49 o
   5   6   6       10.23        8.20      0.75 o
  -9   7   6      108.20      114.25      2.75 o
  -8   7   6        2.03        0.99      0.64 o
  -7   7   6        0.62        0.35      0.67 o
  -6   7   6       51.11       54.92      2.04 o
  -5   7   6      207.20      211.71      3.40 o
  -4   7   6       25.70       24.62      0.96 o
  -3   7   6       91.82       87.06      2.94 o
  -2   7   6       90.16       95.15      1.87 o
  -1   7   6        5.80        6.54      0.67 o
   0   7   6      101.44       93.61      2.38 o
   1   7   6       38.91       42.47      1.61 o
   2   7   6       38.31       43.57      1.70 o
   3   7   6        0.83        1.62      0.70 o
   4   7   6       28.78       35.13      1.73 o
  -7   8   6        5.24        3.70      0.82 o
  -6   8   6       17.62       17.46      0.92 o
  -5   8   6       24.26       28.83      1.09 o
  -4   8   6       24.09       26.78      1.06 o
  -3   8   6        0.21        0.26      0.45 o
  -2   8   6       13.07       11.30      1.07 o
  -1   8   6       23.92       24.91      1.11 o
   0   8   6        0.56        0.33      0.59 o
   1   8   6        0.51       -0.65      0.49 o
   2   8   6        1.75        1.35      0.58 o
  -4   9   6      102.67      108.82      2.24 o
  -3   9   6       59.11       65.59      1.65 o
  -2   9   6       18.54       18.24      0.93 o
 -13   1   7       34.24       33.53      1.34 o
 -12   1   7        0.02       -0.36      0.51 o
 -11   1   7       44.06       43.60      1.37 o
 -10   1   7      193.21      191.15      3.17 o
  -9   1   7       72.73       72.82      1.34 o
  -8   1   7      430.69      409.09      5.12 o
  -7   1   7      605.21      620.65      8.43 o
  -6   1   7       26.72       21.51      0.80 o
  -5   1   7     1511.34     1556.26     20.02 o
  -4   1   7       40.63       36.84      0.81 o
  -3   1   7      368.39      358.28      4.46 o
  -2   1   7        1.56        0.96      0.31 o
  -1   1   7        0.75       -0.11      0.28 o
   0   1   7       12.36       14.57      0.68 o
   1   1   7       48.53       37.36      1.02 o
   2   1   7       72.44       70.79      1.55 o
   3   1   7      107.84      101.87      2.01 o
   4   1   7      123.45      125.69      2.41 o
   5   1   7        3.55        4.08      0.62 o
   6   1   7       66.65       72.35      2.29 o
   7   1   7        0.03       -0.64      0.57 o
 -13   2   7        0.01       -0.81      0.54 o
 -12   2   7        4.73        2.92      0.63 o
 -11   2   7        6.26        6.31      0.54 o
 -10   2   7      145.33      146.90      2.31 o
  -9   2   7       85.78       90.12      1.60 o
  -8   2   7       17.31       16.26      0.68 o
  -7   2   7       13.19       11.95      0.53 o
  -6   2   7       10.68       10.98      0.49 o
  -5   2   7        2.72        4.02      0.29 o
  -4   2   7       19.26       16.62      0.66 o
  -3   2   7        4.35        7.26      0.69 o
  -2   2   7       49.22       48.99      1.12 o
  -1   2   7       31.02       34.56      0.97 o
   0   2   7        6.20        7.32      0.53 o
   1   2   7      170.31      168.42      2.75 o
   2   2   7       63.88       57.73      1.37 o
   3   2   7        0.68       -0.67      0.45 o
   4   2   7      250.52      254.88      4.04 o
   5   2   7       19.35       18.14      0.94 o
   6   2   7        6.11        5.05      0.85 o
   7   2   7       27.68       29.49      1.54 o
 -12   3   7       65.36       71.08      2.47 o
 -11   3   7        2.45        2.46      0.46 o
 -10   3   7        1.48        1.54      0.41 o
  -9   3   7       38.05       38.96      1.02 o
  -8   3   7      102.23      101.93      1.72 o
  -7   3   7      264.67      266.60      3.55 o
  -6   3   7      538.04      537.74      6.53 o
  -5   3   7       54.52       51.21      0.90 o
  -4   3   7       89.69       94.07      1.50 o
  -3   3   7       91.03       85.03      1.59 o
  -2   3   7        1.64        3.24      0.38 o
  -1   3   7      221.35      202.40      3.08 o
   0   3   7       24.39       25.19      0.85 o
   1   3   7      133.08      129.51      2.24 o
   2   3   7        9.18        6.38      0.57 o
   3   3   7        0.04        0.24      0.41 o
   4   3   7       33.27       31.44      1.07 o
   5   3   7       15.19       15.10      1.66 o
   6   3   7        8.32        9.28      0.97 o
 -12   4   7        1.63        0.73      0.70 o
 -11   4   7        0.20       -0.45      0.46 o
 -10   4   7       23.88       21.84      1.03 o
  -9   4   7       54.59       56.47      1.28 o
  -8   4   7       21.66       21.06      0.83 o
  -7   4   7      119.73      117.38      1.88 o
  -6   4   7       96.45      100.09      1.46 o
  -5   4   7        5.31        5.12      0.35 o
  -4   4   7      100.65      106.48      1.66 o
  -3   4   7       26.10       27.55      0.73 o
  -2   4   7        0.85        0.60      0.31 o
  -1   4   7       46.42       49.40      1.12 o
   0   4   7      159.96      167.84      2.66 o
   1   4   7       29.75       25.41      0.97 o
   2   4   7      353.80      346.40      6.11 o
   3   4   7       85.59       83.15      2.09 o
   4   4   7       12.76       12.45      0.94 o
   5   4   7        0.17       -0.29      0.58 o
   6   4   7       33.11       39.55      1.67 o
 -11   5   7        0.55       -0.68      0.49 o
 -10   5   7       21.87       25.26      1.10 o
  -9   5   7        1.41        1.69      0.52 o
  -8   5   7       10.46       13.11      0.79 o
  -7   5   7       13.57       13.05      0.64 o
  -6   5   7        6.03        5.94      0.40 o
  -5   5   7        1.21        1.18      0.28 o
  -4   5   7       39.00       39.43      0.81 o
  -3   5   7       30.00       29.40      0.98 o
  -2   5   7        0.03       -0.34      0.39 o
  -1   5   7      103.30      101.89      2.59 o
   0   5   7        6.78        6.51      1.03 o
   1   5   7       24.99       22.82      1.67 o
   2   5   7        0.01       -0.64      0.42 o
   3   5   7       28.82       32.66      1.31 o
   4   5   7        4.39        3.95      0.77 o
   5   5   7        0.06        0.76      0.61 o
 -10   6   7        0.62        1.31      0.65 o
  -9   6   7       13.44       13.31      0.98 o
  -8   6   7       30.39       27.33      1.27 o
  -7   6   7       51.64       52.09      1.62 o
  -6   6   7       59.73       57.09      1.40 o
  -5   6   7        5.55        5.66      0.56 o
  -4   6   7       31.20       28.30      0.97 o
  -3   6   7        0.55       -0.19      0.44 o
  -2   6   7       37.60       36.87      1.06 o
  -1   6   7        7.61        5.92      0.56 o
   0   6   7       96.66       92.93      2.10 o
   1   6   7       33.23       36.12      1.28 o
   2   6   7       54.15       58.83      1.72 o
   3   6   7        0.29        0.45      0.58 o
   4   6   7       48.91       52.37      2.12 o
  -9   7   7       15.30       13.34      1.37 o
  -8   7   7       24.72       21.91      1.19 o
  -7   7   7       36.24       35.33      1.20 o
  -6   7   7       45.67       44.97      1.33 o
  -5   7   7        0.99        0.83      0.51 o
  -4   7   7       21.70       22.61      0.98 o
  -3   7   7        5.18        4.99      0.70 o
  -2   7   7        3.23        4.18      0.60 o
  -1   7   7        1.45        1.15      0.52 o
   0   7   7       24.54       19.72      1.05 o
   1   7   7        6.72        5.82      0.83 o
   2   7   7        0.01       -0.70      0.60 o
   3   7   7        1.34        1.55      0.75 o
  -7   8   7        0.96        0.32      0.52 o
  -6   8   7       22.53       20.35      0.98 o
  -5   8   7       11.86       12.22      0.81 o
  -4   8   7       23.03       23.98      1.02 o
  -3   8   7       22.17       24.16      1.15 o
  -2   8   7       44.28       50.36      1.62 o
  -1   8   7       12.24       13.19      0.95 o
   0   8   7        5.54        5.44      0.71 o
 -13   0   8       15.82       14.98      1.43 o
 -12   0   8       26.26       25.18      1.61 o
 -11   0   8      161.48      172.59      6.22 o
 -10   0   8        0.77       -0.04      0.80 o
  -9   0   8       34.12       27.87      1.47 o
  -8   0   8       20.82       13.46      1.06 o
  -7   0   8       14.44       16.23      1.76 o
  -6   0   8       42.32       40.44      1.58 o
  -5   0   8       54.83       49.63      1.14 o
  -4   0   8        3.49        6.98      0.49 o
  -3   0   8      477.84      461.83      9.09 o
  -2   0   8      267.12      275.08      5.80 o
  -1   0   8      401.84      403.29      8.10 o
   0   0   8      233.21      239.61      5.22 o
   1   0   8        7.53        7.68      0.86 o
   2   0   8       33.03       30.42      1.48 o
   3   0   8      295.54      289.28      7.00 o
   4   0   8        2.76        1.51      1.09 o
   5   0   8      254.80      264.42      9.78 o
   6   0   8        1.50        1.46      0.81 o
 -13   1   8        6.00        5.30      0.74 o
 -12   1   8        8.75        8.24      0.77 o
 -11   1   8       42.93       39.51      1.33 o
 -10   1   8      121.90      115.17      2.32 o
  -9   1   8       47.96       41.89      1.24 o
  -8   1   8        8.60       10.12      0.68 o
  -7   1   8        8.01        6.48      0.55 o
  -6   1   8        0.44       -0.51      0.34 o
  -5   1   8      343.29      320.64      4.76 o
  -4   1   8     1053.49     1052.84     12.30 o
  -3   1   8      602.07      585.12      7.97 o
  -2   1   8        1.03        0.29      0.33 o
  -1   1   8      131.42      122.36      2.17 o
   0   1   8        6.91        6.46      0.63 o
   1   1   8       76.02       79.38      1.89 o
   2   1   8        3.20        1.39      0.48 o
   3   1   8       12.69        9.47      0.74 o
   4   1   8        0.38        0.66      0.52 o
   5   1   8        9.00        9.19      0.83 o
   6   1   8        1.63        1.67      0.62 o
 -13   2   8       79.64       93.93      2.24 o
 -12   2   8       18.19       22.10      1.31 o
 -11   2   8       22.90       24.35      1.14 o
 -10   2   8       82.19       76.91      1.78 o
  -9   2   8       57.09       54.35      1.15 o
  -8   2   8       39.08       37.66      1.04 o
  -7   2   8        0.90        0.90      0.40 o
  -6   2   8        3.47        2.74      0.44 o
  -5   2   8      131.15      133.15      1.97 o
  -4   2   8       51.40       52.48      1.27 o
  -3   2   8      420.33      418.41      5.88 o
  -2   2   8      231.05      237.86      3.63 o
  -1   2   8      149.55      151.15      2.54 o
   0   2   8      163.20      151.17      2.58 o
   1   2   8      233.34      237.03      3.71 o
   2   2   8        8.98        9.63      0.71 o
   3   2   8       93.18       90.29      1.94 o
   4   2   8       13.33       16.24      0.92 o
   5   2   8       77.33       77.60      2.25 o
 -12   3   8      139.59      141.62      3.97 o
 -11   3   8        3.14        3.94      0.60 o
 -10   3   8      133.61      129.89      2.16 o
  -9   3   8        9.82        9.14      0.57 o
  -8   3   8       51.78       44.33      1.08 o
  -7   3   8        9.20       12.24      0.61 o
  -6   3   8      566.36      577.34      6.99 o
  -5   3   8      230.79      231.85      3.12 o
  -4   3   8      348.64      355.69      5.10 o
  -3   3   8       47.63       45.68      1.17 o
  -2   3   8      495.22      473.22      6.57 o
  -1   3   8       36.27       30.19      1.01 o
   0   3   8        0.40        0.56      0.40 o
   1   3   8       19.95       22.47      0.89 o
   2   3   8       16.26       14.78      0.79 o
   3   3   8       23.48       27.27      1.02 o
   4   3   8        3.34        2.15      0.66 o
   5   3   8        9.70       11.29      1.24 o
 -12   4   8       22.84       22.37      1.39 o
 -11   4   8       75.82       82.27      2.30 o
 -10   4   8        8.88        8.75      0.61 o
  -9   4   8      117.46      127.72      2.11 o
  -8   4   8       33.64       33.50      1.00 o
  -7   4   8      148.46      145.52      2.73 o
  -6   4   8        8.60        8.71      0.45 o
  -5   4   8      187.41      189.37      2.66 o
  -4   4   8       25.22       22.83      0.73 o
  -3   4   8      103.19      103.81      1.90 o
  -2   4   8       50.24       46.75      1.26 o
  -1   4   8      149.61      142.13      2.40 o
   0   4   8       14.87       19.24      0.82 o
   1   4   8      119.20      113.20      2.54 o
   2   4   8       35.25       35.24      1.38 o
   3   4   8       47.11       47.45      1.63 o
   4   4   8        8.63        9.55      1.35 o
   5   4   8        2.62        1.15      0.70 o
 -11   5   8        5.35        5.05      1.01 o
 -10   5   8       54.51       56.71      1.54 o
  -9   5   8       84.59       89.31      2.23 o
  -8   5   8      250.65      257.40      5.40 o
  -7   5   8       90.34       91.81      2.29 o
  -6   5   8       97.23       97.30      1.72 o
  -5   5   8       71.10       69.05      1.29 o
  -4   5   8      236.37      239.77      3.67 o
  -3   5   8       84.30       85.10      1.73 o
  -2   5   8      222.30      221.36      4.03 o
  -1   5   8       44.07       46.39      1.44 o
   0   5   8       42.65       45.71      1.47 o
   1   5   8        4.62        5.11      0.68 o
   2   5   8        0.15       -0.14      0.53 o
   3   5   8        7.88        8.04      0.84 o
   4   5   8        2.76        2.30      0.70 o
 -10   6   8        1.44        2.01      0.70 o
  -9   6   8       63.11       66.63      2.61 o
  -8   6   8        5.64        5.69      0.85 o
  -7   6   8      184.46      198.02      4.18 o
  -6   6   8       65.93       68.56      1.97 o
  -5   6   8       46.98       45.44      1.27 o
  -4   6   8       12.96       12.75      0.85 o
  -3   6   8       41.31       40.56      1.38 o
  -2   6   8       13.70       11.36      1.06 o
  -1   6   8       46.32       44.83      1.42 o
   0   6   8        0.38       -0.04      0.49 o
   1   6   8       13.19       11.47      0.89 o
   2   6   8       10.83        7.84      1.01 o
   3   6   8        7.13        6.76      1.00 o
  -8   7   8        5.10        5.35      0.78 o
  -7   7   8        1.76        1.66      0.53 o
  -6   7   8       41.80       44.99      1.34 o
  -5   7   8        9.17       10.63      0.75 o
  -4   7   8      129.20      135.29      2.88 o
  -3   7   8       14.10       14.75      0.95 o
  -2   7   8       19.20       19.66      1.06 o
  -1   7   8       53.23       52.99      1.67 o
   0   7   8       25.42       25.02      1.50 o
   1   7   8       20.64       18.30      1.43 o
  -5   8   8       19.16       21.44      1.04 o
  -4   8   8        2.17        3.51      0.73 o
  -3   8   8        0.00       -0.81      0.54 o
  -2   8   8        1.94        1.56      0.64 o
 -13   1   9       30.09       33.47      1.36 o
 -12   1   9        0.28        0.00      0.54 o
 -11   1   9      253.97      261.59      4.31 o
 -10   1   9        3.98        5.88      0.67 o
  -9   1   9      807.66      772.09     10.58 o
  -8   1   9       18.35       21.15      0.95 o
  -7   1   9      412.14      398.66      5.81 o
  -6   1   9      623.28      603.78      8.34 o
  -5   1   9      726.24      709.19      7.71 o
  -4   1   9       78.94       75.96      1.68 o
  -3   1   9      782.03      753.44     10.18 o
  -2   1   9       19.53       16.52      0.82 o
  -1   1   9      268.09      257.91      4.00 o
   0   1   9      311.37      303.08      4.60 o
   1   1   9      111.53      100.20      2.06 o
   2   1   9      116.98      124.00      2.42 o
   3   1   9        1.70        1.99      0.55 o
   4   1   9       10.50       12.85      0.92 o
   5   1   9        3.11        3.92      0.72 o
 -12   2   9        2.22        2.49      0.64 o
 -11   2   9        0.46        1.42      0.56 o
 -10   2   9       16.31       15.47      0.90 o
  -9   2   9       30.24       27.88      1.09 o
  -8   2   9       62.21       59.79      1.52 o
  -7   2   9       71.55       62.11      1.53 o
  -6   2   9       34.38       36.18      1.13 o
  -5   2   9       30.38       34.65      0.86 o
  -4   2   9      145.67      144.57      3.14 o
  -3   2   9       15.14       10.76      0.69 o
  -2   2   9        0.27       -0.11      0.40 o
  -1   2   9        0.63        0.68      0.44 o
   0   2   9        0.00        0.51      0.44 o
   1   2   9      118.28      111.62      2.21 o
   2   2   9        6.20        6.30      0.65 o
   3   2   9       11.01       10.99      0.81 o
   4   2   9        0.99       -0.29      0.68 o
 -12   3   9        7.05        6.84      0.93 o
 -11   3   9       61.28       62.24      1.95 o
 -10   3   9        4.73        3.88      0.97 o
  -9   3   9       73.56       79.86      1.84 o
  -8   3   9      425.04      428.45      8.63 o
  -7   3   9      874.96      858.72     11.96 o
  -6   3   9       50.24       43.09      0.95 o
  -5   3   9       25.63       21.49      0.73 o
  -4   3   9       32.23       32.70      1.06 o
  -3   3   9       12.24        8.59      0.81 o
  -2   3   9      559.04      555.04      7.70 o
  -1   3   9      482.55      458.42      6.51 o
   0   3   9       22.63       18.17      0.88 o
   1   3   9        0.61        0.01      0.42 o
   2   3   9       70.24       76.07      2.36 o
   3   3   9        1.33        3.06      0.75 o
   4   3   9       21.63       22.30      1.38 o
 -11   4   9       32.49       31.95      1.47 o
 -10   4   9        0.12       -0.62      0.55 o
  -9   4   9       61.37       65.43      1.64 o
  -8   4   9       56.95       59.57      1.42 o
  -7   4   9        3.48        6.06      0.63 o
  -6   4   9      143.77      138.99      2.14 o
  -5   4   9        7.57        8.43      0.52 o
  -4   4   9       33.99       29.50      0.86 o
  -3   4   9        0.81        0.53      0.42 o
  -2   4   9        3.25        1.93      0.45 o
  -1   4   9       58.39       51.17      1.58 o
   0   4   9       30.97       31.43      1.87 o
   1   4   9       36.90       41.08      1.51 o
   2   4   9        0.15        1.15      0.64 o
   3   4   9       44.40       50.76      1.79 o
 -10   5   9       27.64       28.31      1.77 o
  -9   5   9       99.54      110.88      4.51 o
  -8   5   9      127.32      128.25      2.81 o
  -7   5   9       11.58        9.78      1.41 o
  -6   5   9       90.16       89.79      1.81 o
  -5   5   9       80.18       83.93      1.73 o
  -4   5   9       48.30       45.89      1.25 o
  -3   5   9       37.04       35.26      1.12 o
  -2   5   9        6.21        4.76      0.68 o
  -1   5   9       70.40       68.46      2.41 o
   0   5   9      168.66      185.48      6.95 o
   1   5   9       75.79       80.26      2.16 o
   2   5   9        6.47        6.82      0.87 o
  -9   6   9        4.89        4.93      0.76 o
  -8   6   9        0.22        0.12      0.57 o
  -7   6   9       54.62       60.78      1.88 o
  -6   6   9       13.09       15.27      0.93 o
  -5   6   9        2.59        3.15      0.63 o
  -4   6   9        6.69        4.30      0.66 o
  -3   6   9       11.75       11.52      0.87 o
  -2   6   9       12.87       10.37      0.86 o
  -1   6   9        6.21        9.46      1.93 o
   0   6   9        6.96        8.64      1.05 o
   1   6   9       56.71       60.52      2.33 o
  -7   7   9        3.47        3.67      0.72 o
  -6   7   9        2.29        2.00      1.30 o
  -5   7   9        7.75        8.40      0.84 o
  -4   7   9        6.71        7.15      0.80 o
  -3   7   9        0.20       -0.29      0.54 o
  -2   7   9       15.40       14.61      1.03 o
  -1   7   9        0.15        0.12      0.59 o
 -12   0  10      149.50      152.48      4.31 o
 -11   0  10       61.79       59.89      2.37 o
 -10   0  10        0.09        0.17      0.98 o
  -9   0  10       53.20       48.72      2.04 o
  -8   0  10        4.50        3.65      1.78 o
  -7   0  10       58.51       64.55      3.22 o
  -6   0  10      181.04      190.11      4.57 o
  -5   0  10        1.00        1.11      0.81 o
  -4   0  10       39.52       45.20      1.94 o
  -3   0  10      484.56      474.61      9.60 o
  -2   0  10        9.67       15.44      4.37 o
  -1   0  10       89.56       89.20      2.75 o
   0   0  10        1.87        0.33      0.71 o
   1   0  10       46.51       44.53      1.99 o
   2   0  10      112.55      110.94      4.00 o
   3   0  10        0.00       -0.26      0.81 o
 -12   1  10        0.72        0.41      0.58 o
 -11   1  10       24.82       20.75      1.09 o
 -10   1  10       32.49       30.53      1.21 o
  -9   1  10        5.55        5.72      0.64 o
  -8   1  10       13.87       12.62      0.81 o
  -7   1  10       63.17       61.21      1.57 o
  -6   1  10       89.37       87.75      1.94 o
  -5   1  10      936.26      913.06     12.27 o
  -4   1  10      609.65      598.71      8.35 o
  -3   1  10      163.70      163.29      3.33 o
  -2   1  10       59.15       59.09      1.51 o
  -1   1  10        0.64       -0.24      0.46 o
   0   1  10        0.24       -0.69      0.46 o
   1   1  10       74.83       77.97      1.84 o
   2   1  10       57.85       55.57      1.60 o
   3   1  10       16.10       15.36      0.99 o
 -12   2  10        0.60        0.96      0.64 o
 -11   2  10       30.27       24.80      1.14 o
 -10   2  10       45.59       47.87      1.45 o
  -9   2  10        1.01        0.30      0.50 o
  -8   2  10        8.59       11.64      0.80 o
  -7   2  10        3.35        3.38      0.57 o
  -6   2  10        0.33       -0.31      0.45 o
  -5   2  10      108.65      103.86      2.12 o
  -4   2  10       97.33       97.67      2.01 o
  -3   2  10       23.08       20.92      0.96 o
  -2   2  10        5.21        5.09      0.62 o
  -1   2  10      112.15      112.46      2.24 o
   0   2  10       14.80       11.60      0.80 o
   1   2  10        0.00       -0.10      0.47 o
   2   2  10        1.14        1.63      0.56 o
   3   2  10        9.23        8.77      1.19 o
 -11   3  10        0.84        0.67      0.53 o
 -10   3  10        3.45        3.90      0.64 o
  -9   3  10        1.79        1.11      0.52 o
  -8   3  10       15.23       10.52      0.79 o
  -7   3  10      190.87      202.59      3.43 o
  -6   3  10      288.57      284.01      4.88 o
  -5   3  10       44.04       41.21      1.45 o
  -4   3  10        4.76        3.81      0.61 o
  -3   3  10      303.03      312.10      4.75 o
  -2   3  10       70.63       70.10      1.66 o
  -1   3  10        3.06        5.20      0.61 o
   0   3  10        6.36        3.65      0.58 o
   1   3  10        0.14       -0.60      0.55 o
   2   3  10        0.01        0.00      0.63 o
 -11   4  10        0.46        0.13      0.63 o
 -10   4  10        3.43        4.63      0.81 o
  -9   4  10        1.28        1.15      0.55 o
  -8   4  10       13.43       15.73      0.91 o
  -7   4  10        0.05        0.73      0.48 o
  -6   4  10        1.86        3.05      0.54 o
  -5   4  10        3.06        3.41      0.44 o
  -4   4  10        0.05       -0.59      0.40 o
  -3   4  10        0.43       -0.48      0.54 o
  -2   4  10       46.21       43.09      1.54 o
  -1   4  10        2.44        1.44      0.62 o
   0   4  10        0.50        1.16      0.76 o
   1   4  10        2.23        1.41      0.70 o
   2   4  10        4.36        5.94      1.19 o
 -10   5  10        0.96       -0.38      0.82 o
  -9   5  10       85.39       96.97      3.15 o
  -8   5  10       87.39       90.16      2.94 o
  -7   5  10       80.36       75.38      2.59 o
  -6   5  10       68.47       63.63      2.22 o
  -5   5  10       56.08       58.61      1.46 o
  -4   5  10        0.00       -0.66      0.45 o
  -3   5  10      154.80      149.19      3.16 o
  -2   5  10        7.24        8.40      0.88 o
  -1   5  10      100.28      106.05      2.60 o
   0   5  10       17.94       18.60      1.36 o
   1   5  10        1.99        2.07      0.70 o
  -8   6  10        0.92        1.30      0.83 o
  -7   6  10        8.50        5.80      0.99 o
  -6   6  10        6.35        7.88      1.05 o
  -5   6  10       17.58       17.82      3.41 o
  -4   6  10        0.51        0.57      0.58 o
  -3   6  10       22.56       19.17      1.12 o
  -2   6  10        0.21       -0.35      0.74 o
  -1   6  10        7.84        7.87      1.10 o
 -11   1  11        1.28        2.03      0.60 o
 -10   1  11       80.43       74.86      1.89 o
  -9   1  11       11.69       11.96      0.87 o
  -8   1  11       71.91       69.17      1.75 o
  -7   1  11      119.93      129.61      2.56 o
  -6   1  11      233.67      240.10      3.97 o
  -5   1  11       15.40       21.14      1.35 o
  -4   1  11      451.49      442.53      6.51 o
  -3   1  11        1.20       -0.04      0.50 o
  -2   1  11       91.15       88.46      2.01 o
  -1   1  11      114.23      120.81      2.44 o
   0   1  11       82.67       75.00      1.89 o
   1   1  11       40.68       49.17      1.53 o
   2   1  11        8.26        7.09      0.77 o
 -11   2  11       20.33       18.58      1.09 o
 -10   2  11       11.93       11.25      0.87 o
  -9   2  11        1.08        1.63      0.58 o
  -8   2  11       51.32       45.49      1.43 o
  -7   2  11        5.72        6.97      0.70 o
  -6   2  11        0.49        0.01      0.48 o
  -5   2  11        2.76        3.37      0.59 o
  -4   2  11        0.15        0.39      0.50 o
  -3   2  11        0.66        1.91      0.55 o
  -2   2  11       67.70       73.99      1.82 o
  -1   2  11        0.39        1.06      0.55 o
   0   2  11       37.74       37.91      1.33 o
   1   2  11        0.03       -0.77      0.53 o
 -11   3  11        7.33        9.55      0.86 o
 -10   3  11       34.28       38.12      1.37 o
  -9   3  11       33.54       32.46      1.27 o
  -8   3  11      315.48      333.70      5.19 o
  -7   3  11        3.98        2.56      0.61 o
  -6   3  11       80.26       83.65      1.90 o
  -5   3  11       43.32       48.51      1.43 o
  -4   3  11        4.50        2.49      0.73 o
  -3   3  11      231.81      243.24      3.99 o
  -2   3  11      449.90      436.60      6.44 o
  -1   3  11        0.17        0.27      0.66 o
   0   3  11       12.44       13.10      1.24 o
   1   3  11       70.73       77.76      3.90 o
 -10   4  11        4.25        3.13      0.74 o
  -9   4  11       50.28       49.52      1.53 o
  -8   4  11       15.78       15.79      0.95 o
  -7   4  11        2.93        1.44      0.55 o
  -6   4  11       23.50       24.07      1.89 o
  -5   4  11        0.94       -0.60      0.56 o
  -4   4  11       14.08       14.05      1.04 o
  -3   4  11        8.21        9.59      0.92 o
  -2   4  11        6.05        6.32      0.85 o
  -1   4  11        5.17        6.39      1.12 o
   0   4  11       76.57       88.13      2.45 o
  -8   5  11       16.13       17.66      1.50 o
  -7   5  11       34.65       33.49      2.52 o
  -6   5  11       48.78       42.87      4.13 o
  -5   5  11       38.86       37.56      1.73 o
  -4   5  11       58.19       60.64      1.91 o
  -3   5  11        4.90        7.08      1.43 o
  -2   5  11        7.97        7.17      0.90 o
  -1   5  11      132.36      134.97      3.15 o
 -11   0  12        0.40       -1.08      0.75 o
 -10   0  12       22.89       22.54      1.66 o
  -9   0  12       34.72       44.62      3.13 o
  -8   0  12      108.02      110.52      3.39 o
  -7   0  12       15.72       11.22      1.22 o
  -6   0  12       18.41       14.91      1.37 o
  -5   0  12        0.05        0.12      0.73 o
  -4   0  12        0.65        1.05      0.80 o
  -3   0  12       11.56       12.53      1.24 o
  -2   0  12        0.45       -0.29      0.76 o
  -1   0  12       17.23       19.98      3.09 o
   0   0  12        0.57        1.26      0.89 o
 -10   1  12        1.85        2.12      0.62 o
  -9   1  12        3.65        3.69      0.68 o
  -8   1  12       18.59       20.62      1.10 o
  -7   1  12        5.59        7.35      0.75 o
  -6   1  12       44.59       46.88      1.47 o
  -5   1  12       12.81       11.56      0.87 o
  -4   1  12        4.20        2.67      0.59 o
  -3   1  12        5.50        6.81      0.74 o
  -2   1  12        2.15        2.27      0.91 o
  -1   1  12       13.51       15.08      0.98 o
   0   1  12       11.62        9.69      0.89 o
 -10   2  12       71.58       75.79      1.99 o
  -9   2  12        0.08       -0.04      0.55 o
  -8   2  12        4.51        2.55      0.61 o
  -7   2  12        8.76       11.93      0.88 o
  -6   2  12       19.23       21.18      1.08 o
  -5   2  12       21.33       19.23      1.04 o
  -4   2  12        2.48        1.41      0.57 o
  -3   2  12        3.19        4.92      0.71 o
  -2   2  12        0.32        1.11      0.56 o
  -1   2  12        3.36        3.78      0.70 o
  -9   3  12        0.07        0.34      0.55 o
  -8   3  12       23.62       28.16      1.23 o
  -7   3  12        0.11       -0.03      0.53 o
  -6   3  12       49.48       53.75      1.58 o
  -5   3  12        7.32        8.47      0.80 o
  -4   3  12       22.10       21.56      1.10 o
  -3   3  12        8.80        9.37      1.00 o
  -2   3  12        0.01        0.21      0.67 o
  -1   3  12        1.53        0.09      0.70 o
  -8   4  12        9.18       10.04      0.98 o
  -7   4  12        0.20        0.52      0.96 o
  -6   4  12        0.55       -0.17      0.64 o
  -5   4  12       18.18       19.78      1.24 o
  -4   4  12        1.82        0.79      0.80 o
  -3   4  12        8.43        7.57      0.92 o
  -9   1  13       29.83       35.24      1.41 o
  -8   1  13        9.89       14.19      1.28 o
  -7   1  13       95.14      110.34      2.98 o
  -6   1  13       24.21       33.24      1.45 o
  -5   1  13       90.44       95.83      2.26 o
  -4   1  13        2.84        3.70      0.71 o
  -3   1  13       31.95       32.33      1.32 o
  -8   2  13        1.44        1.40      0.62 o
  -7   2  13        6.67        5.55      0.76 o
  -6   2  13        0.22        0.24      0.58 o
  -5   2  13        0.24        0.63      0.59 o
  -4   2  13        4.50        3.85      0.69 o
  -6   3  13        0.12       -0.17      0.66 o
 
